# Supplementary material for: Morphogenesis and metabolomics reveal the compatible relationship among Suillus bovinus, Phialocephala fortinii, and their co-host, Pinus massoniana
Source: Microbiol Spectr. 2023 Sep 7;11(5):e01453-23. doi: 10.1128/spectrum.01453-23 (PMC10580909; doi:10.1128/spectrum.01453-23)
Supplement: Table S2 — Metabolic profiles of Pinus massoniana roots. [file spectrum.01453-23-s0003.xlsx]

## Sheet: Sheet1
TABLE S2 Metabolic profiles of Pinus massoniana roots
Index	Formula	Compounds	Class	NI1	NI2	NI3	Sb1	Sb2	Sb3	Pf1	Pf2	Pf3	Sb-Pf_1	Sb-Pf_2	Sb-Pf_3
pme2836	C10H11NO2	5-Hydroxytryptophol	Alkaloids	72935	91951	78897	29321	30689	24248	0	0	0	0	0	0
pmp001252	C17H17NO3	p-Coumaroyltyramine	Alkaloids	6042.4	3534.3	3735.3	4331.6	3825.8	12705	4184.5	8229.5	5667.3	0	0	0
mws1433	C18H19NO4	N-Feruloyltyramine	Alkaloids	5726.3	2012.4	9743.5	2588.1	4190.9	7116.9	2775.8	4074.7	7602.5	3027.2	3045.8	8378.1
pme1738	C7H9N2O	3-Carbamyl-1-methylpyridinium (1-methylnicotinamide)	Alkaloids	13949	17394	8682.4	9481.4	12075	10547	6782.7	6104	4820.6	5177.5	5011.5	6679.1
pmb0496	C15H22N4O3	N-Feruloylagmatine	Alkaloids	3442.9	7966	2642.1	20033	25596	22891	30205	35581	35819	11819	10579	1175900
Hmcp000233	C9H19NO	Dihydro-N-methylisopelletierine	Alkaloids	66710	57855	61427	23598	24096	28893	10926	22238	17601	19103	24961	22388
pme2244	C11H11NO2	3-Indolepropionic acid	Alkaloids	34450	22481	34321	21190	25554	22900	22191	20463	21416	19157	27831	30690
pmb2211	C19H38N2O3	Cocamidopropyl betaine	Alkaloids	94324	100630	104920	137250	116740	137260	79068	75532	59890	39046	39973	49227
mws0005	C10H12N2	Tryptamine	Alkaloids	309030	223750	148960	346640	325000	515570	31629	47007	36284	54534	64179	106820
pme2433	C4H11NO2	Diethanolamine	Alkaloids	111590	157750	127800	72929	98294	85794	54462	57960	83827	58548	83920	64178
pme2693	C6H14N2O	N-Acetylputrescine	Alkaloids	50873	47437	35462	37331	32763	45009	93757	60369	137460	74152	30867	44141
pmb0501	C5H14N4	Agmatine	Alkaloids	47609	53559	45501	37759	29176	42024	83627	55371	126900	76836	38939	43677
pmb1096	C8H7N	Indole	Alkaloids	127570	110490	132600	82216	117570	124150	96959	87383	89721	87444	122690	110550
mws0103	C9H7NO	Indole-3-carboxaldehyde	Alkaloids	202320	176150	214360	126640	130320	157810	68098	78653	79906	110490	131650	116610
mws4002	C8H11NO2	Dopamine	Alkaloids	394170	363160	221830	300530	428010	524420	438910	294100	219600	138400	359950	414380
mws0677	C12H14N2O2	N-Acetyl-5-hydroxytryptamine	Alkaloids	139630	125580	151010	216240	315480	256380	200420	202230	185450	148780	209680	189780
mws0491	C8H11N	Phenethylamine	Alkaloids	1715900	1622900	1568100	472510	469850	532490	235170	199290	175230	154870	140890	229750
pmb1912	C20H23N7O7	10-Formyltetrahydrofuran	Alkaloids	449700	482620	458260	248740	244550	237660	221550	216120	218590	205140	218230	251070
Lmqn000780	C17H27N3O17P2	Uridine 5'-diphospho-N-acetylglucosamine	Alkaloids	48688	56903	43553	92329	133300	114690	200060	192620	144000	276650	260210	303530
mws2218	C8H10N4O2	Caffeine	Alkaloids	287120	324180	147260	146790	259110	430270	196520	124960	210620	364390	114350	263880
mws1346	C6H11NO4	DL-2-Aminoadipic acid	Alkaloids	374460	411560	423910	1130100	1374200	944270	467140	412910	478380	504640	579090	537200
mws0102	C9H7NO2	Indole-5-carboxylic acid	Alkaloids	285130	284680	133560	76404	111930	94980	44180	65659	68162	545670	497930	422580
mws0983	C20H39NO2	N-Oleoylethanolamine	Alkaloids	1010500	832430	972030	1204700	1356600	1133900	528830	651240	652060	626640	553450	495610
pme1691	C7H16NO2	Acetylcholine	Alkaloids	2590200	2080100	2003500	722760	850670	716720	840130	811800	894160	739580	827100	942210
mws1417	C9H7NO2	Indole-3-carboxylic acid	Alkaloids	429730	424240	206260	114440	153830	151060	66968	108760	94442	841270	739300	606520
Zmbp002538	C11H12N2O2	1-Methoxy-indole-3-acetamide	Alkaloids	3008300	2538700	2835400	1846200	2276800	2692100	2024600	2034500	2057100	2064300	2535800	2457600
mws0146	C7H7NO2	Nicotinic acid methyl ester (methyl nicotinate)	Alkaloids	287750	329330	236280	454380	520110	657870	1726200	1971600	1729200	2169600	2467600	2260400
Lmcp000282	C7H15NO3	L-Carnitine	Alkaloids	208830	145300	147950	2393800	3139100	2252300	1074800	1103500	1053800	2577200	2550300	3218300
pmp001287	C8H9N	N-Benzylmethylene isomethylamine	Alkaloids	3448600	4248600	4444900	3860200	3812700	4626900	3424100	3221400	3550300	3913000	4940500	4401700
pme2268	C7H7NO2	Trigonelline	Alkaloids	13043000	9696500	12098000	7229000	6810200	8894700	4092800	3646300	4881400	5376300	5503800	5922400
mws0191	C5H11NO2	Betaine	Alkaloids	604140	1029000	881360	443510	478070	490400	4636200	4124700	4326500	5817200	6961900	7431600
pmb0484	C5H13NO	Choline	Alkaloids	9886200	9651200	10829000	7372600	6323300	7785100	5612700	5680900	5620000	6103000	6535900	6373600
mws0018	C10H26N4	Spermine	Alkaloids	25599000	27678000	25224000	25854000	25638000	26240000	27417000	26573000	28411000	28585000	24177000	26622000
mws0715	C13H16N2O4	Phenylacetyl-L-glutamine	Amino acids and derivatives	18643	11885	10185	0	0	5427.9	2693.3	0	0	0	0	0
mws1550	C6H11NO2S	S-Allyl-L-cysteine	Amino acids and derivatives	36902	36418	25044	4149.6	5918.3	3273.7	7485	8290.8	5747.8	2417.1	3150.7	3764.9
mws0217	C2H5NO2	L-Glycine	Amino acids and derivatives	7965.7	10519	6765.1	5454.2	6561.7	10853	6436.4	4190.3	7043.7	6184.7	6497.8	4499
mws0636	C18H20N2O3	L-Phenylalanyl-L-phenylalanine	Amino acids and derivatives	23022	39567	26058	14200	12782	17593	8333.8	15246	12442	7263.7	12451	13214
pme0066	C3H7N3O2	Guanidinoacetate	Amino acids and derivatives	22757	14082	14831	15028	11574	18822	10096	10467	10166	12968	5647	15035
pme1002	C8H11NO	L-Tyramine	Amino acids and derivatives	17859	16164	9199.5	17135	15774	24681	12108	14705	11217	13622	9425.9	22096
pme0195	C3H7NO2S	L-Cysteine	Amino acids and derivatives	20003	11288	24189	23631	20296	18206	13966	17601	16047	18218	11747	14011
mws0124	C13H14N2O3	N-(3-Indolylacetyl)-L-alanine	Amino acids and derivatives	0	0	0	2307.4	5865.9	4818.7	30494	29314	29053	20474	24263	47979
pme2735	C15H22N6O5S	S-Adenosyl-L-methionine	Amino acids and derivatives	59255	83327	72409	56247	105610	83767	37003	41675	43126	34461	37973	28347
mws0712	C5H9NO3	N-Propionylglycine	Amino acids and derivatives	33062	18928	24418	9	27653	33567	38647	35454	38804	35427	38720	42619
pmb2591	C13H14N2O3	N-Acetyl-L-tryptophan	Amino acids and derivatives	29993	48112	32228	79584	61066	64176	42900	61071	56268	42491	53559	52480
mws0263	C5H7NO3	5-Oxo-L-proline	Amino acids and derivatives	57863	61050	68752	74079	40182	73153	19873	23829	35728	42893	43506	18903
pme2758	C5H9NO5	4-Hydroxy-L-glutamic acid	Amino acids and derivatives	28594	17052	46733	31169	35398	43190	23561	24738	32978	46713	37585	54049
pme2773	C7H14N2O4S	L-Cystathionine	Amino acids and derivatives	0	0	0	49553	70701	53198	31330	22753	20513	49879	43129	67575
mws0582	C11H19N3O6S	S-(Methyl)glutathione	Amino acids and derivatives	25000	27122	27979	30534	30504	17817	45471	20804	26981	50709	46608	45482
pme1286	C14H20N6O5S	S-(5'-Adenosy)-L-homocysteine	Amino acids and derivatives	33066	37313	29393	53554	48038	62203	49465	45745	54114	54056	49615	55055
pme1228	C11H12N2O3	5-Hydroxy-L-tryptophan	Amino acids and derivatives	103360	61610	158770	32489	42451	70782	55880	56594	66358	57814	73495	41600
pmb2561	C7H13NO3S	N-Acetyl-L-methionine	Amino acids and derivatives	37438	39920	28516	39172	50652	48226	60221	58479	53523	58075	60567	58991
pmf0470	C5H9NO3	cis-4-Hydroxy-D-proline	Amino acids and derivatives	411240	315350	337110	59314	37214	62442	50477	44863	51299	63350	49495	42566
mws4176	C12H16N2O3	L-Alanyl-L-phenylalanine	Amino acids and derivatives	101620	128110	100280	42078	47081	48231	45113	43539	50603	63604	57675	58294
mws4134	C20H32N6O12S2	Oxiglutatione	Amino acids and derivatives	29277	29574	28463	22176	24383	29780	53542	43465	36441	67611	52069	69895
pmb0034	C10H16N2O7	L-α-Glutamyl-L-glutamic acid	Amino acids and derivatives	13305	3982.7	15130	16600	17688	14356	6638.5	9035.5	12839	70396	29104	20489
mws0520	C11H13NO4	N-Acetyl-L-tyrosine	Amino acids and derivatives	121000	164050	70973	19825	17229	26457	137900	117630	107020	71299	55100	81587
pme0193	C5H10N2O3	L-Glutamine	Amino acids and derivatives	43557	43019	40037	48511	65589	57645	45270	59787	62407	72244	75193	83415
mws0629	C13H16N2O5	L-Aspartyl-L-phenylalanine	Amino acids and derivatives	28882	26305	41119	31232	24495	34293	74607	60954	64724	74070	106380	83288
pme0026	C6H14N2O2	L-Lysine	Amino acids and derivatives	48306	42016	51704	59315	60329	58199	66992	62856	65827	79230	72743	89357
Lmhp002001	C14H20N2O3	L-Valyl-L-phenylalanine	Amino acids and derivatives	202830	241880	203430	147230	123160	150630	79508	92934	79236	97422	96264	90684
mws0193	C7H15N3O3	L-Homocitrulline	Amino acids and derivatives	150950	182270	147480	83381	92268	104420	96114	93440	94760	100060	103400	100630
Lmhp001461	C11H20N2O3	L-Prolyl-L-leucine	Amino acids and derivatives	159480	168420	161800	164570	127470	156980	89835	90327	100580	121350	107680	100130
mws5042	C11H14N2O3	L-Glycyl-L-phenylalanine	Amino acids and derivatives	156220	208250	188050	166730	151300	167120	89995	82491	104240	122980	124210	112110
pme2559	C6H9NO5	N-Acetyl-L-aspartic acid	Amino acids and derivatives	1373300	2329900	924940	224560	252090	209670	175770	217600	159510	147130	182210	136250
Lmhp002031	C12H24N2O3	L-Leucyl-L-leucine	Amino acids and derivatives	266310	323330	237580	192440	177950	227910	113730	126910	122210	163300	161920	142430
Lmbp000123	C6H13NO2S	L-Homomethionine	Amino acids and derivatives	111200	203330	168500	292450	189340	342220	179210	154690	147030	165360	91556	179100
mws1375	C12H21N3O6	Nicotianamine	Amino acids and derivatives	132060	104580	142240	138370	115850	68166	155940	141560	154290	178650	223280	174620
pme0120	C5H11NO2	5-Aminovaleric acid	Amino acids and derivatives	68395	64220	39547	92960	79099	97717	181760	132260	235170	193220	99013	64358
mws1401	C7H14N2O3	L-Theanine	Amino acids and derivatives	20218	12142	9	0	0	0	23305	27289	28243	203730	26451	45635
pme1712	C11H20N2O6	L-Saccharopine	Amino acids and derivatives	45479	48092	67506	117260	92642	81649	123640	110550	158230	230670	136320	162530
pme2527	C5H12N2O2	L-Ornithine	Amino acids and derivatives	98295	156390	139890	297560	366160	365540	193840	192940	222830	253020	221870	193820
pme0253	C8H15NO3	N-Acetyl-L-leucine	Amino acids and derivatives	243940	185580	92415	135310	92319	173330	966570	657660	603150	259590	302120	370260
pme0137	C7H12N2O4	N-Acetyl-L-glutamine	Amino acids and derivatives	319080	299340	221870	139150	171070	180060	377800	368900	361730	273460	300550	284190
Lmhp001670	C11H22N2O3	L-Valyl-L-leucine	Amino acids and derivatives	446640	520300	349410	378000	314010	399660	181050	197110	204160	287420	265770	272420
pmb0962	C10H22N2O4	L-Lysine-butanoic acid	Amino acids and derivatives	6357.6	14682	9904.2	1745.3	2824.3	3297.1	131080	118360	176320	298540	429390	451810
mws5035	C15H22N2O3	L-Leucyl-L-phenylalanine	Amino acids and derivatives	512230	650620	587260	315230	288780	332570	313120	287340	335710	308950	365250	354670
pme0122	C8H16N2O3	N6-Acetyl-L-lysine	Amino acids and derivatives	444040	395100	432980	174990	228730	310360	300630	329670	397610	384020	464630	353080
ML10181668	C6H11NO2	Cycloleucine*	Amino acids and derivatives	283120	275560	268110	281640	319240	293540	364090	226600	365720	419430	402450	486160
Lmrj001698	C9H18N2O4	L-Seryl-L-isoleucine	Amino acids and derivatives	607080	604130	642330	239150	198530	293580	295400	279110	297460	439600	551280	439940
pme0075	C7H11NO5	N-Acetyl-L-glutamic acid	Amino acids and derivatives	469550	403380	478700	377880	333040	289970	527570	545670	552600	502150	535510	665370
Zmgn002106	C11H13NO3	N-Acetyl-L-phenylalanine	Amino acids and derivatives	812200	852730	818570	713720	643920	716140	950610	750180	805910	542320	779280	693450
pme2679	C6H13NO2	L-Allo-isoleucine	Amino acids and derivatives	2327000	1828600	2107300	2653700	1985900	4474600	302600	237740	233810	542590	665130	1023000
Rfmb318	C7H14NO2+	D-Proline betaine	Amino acids and derivatives	333290	366810	336710	319440	320800	321080	340780	339070	348930	602240	587030	730420
pme0010	C3H7NO3	L-Serine	Amino acids and derivatives	1032800	1486100	1262100	830630	845860	934100	520460	481340	647420	631990	828180	606960
mws0216	C5H9NO3	trans-4-Hydroxy-L-proline	Amino acids and derivatives	3128600	2217800	2681000	3437700	2569800	5259700	380370	347800	280140	652380	762830	1185200
mws1050	C5H9NO4	O-Acetylserine	Amino acids and derivatives	724790	733820	664290	574610	556110	788270	548480	649510	721230	687700	704180	579210
pme1210	C5H11NO2S	L-Methionine	Amino acids and derivatives	166810	187830	171120	313750	296660	268310	344950	404760	418100	783480	540340	462800
pme0006	C5H9NO2	L-Proline	Amino acids and derivatives	2327700	2462400	2480300	1259900	907890	903020	709690	640660	951250	1007700	723370	729880
pme0008	C6H13N3O3	L-Citrulline	Amino acids and derivatives	1857200	1715000	1892000	1321100	1075400	1378500	852520	840060	976840	1090800	1011900	1117000
mws0230	C4H9NO3	L-Threonine*	Amino acids and derivatives	1759500	2111900	2036700	1569900	2199800	1615400	1062400	1166700	1401800	1110200	1582100	1258100
Rfmb320	C7H13NO2	1-Methylpiperidine-2-carboxylic acid	Amino acids and derivatives	838840	824200	728420	674130	682610	734420	767270	794340	804890	1426800	1275500	1455600
pme3388	C7H16N4O2	Homoarginine	Amino acids and derivatives	2523600	2432800	2638100	1534700	1595100	1720600	1325100	1336400	1225000	1485100	1504000	1432000
NK10251888	C8H18N4O2	NG,NG-Dimethyl-L-arginine	Amino acids and derivatives	1270900	1167400	1472500	889360	683060	877290	1211400	1166300	1143500	1555400	1543200	1657100
Rfmb319	C6H11NO2	Pipecolic acid*	Amino acids and derivatives	3743400	3671800	4049500	4581500	3040400	3582300	1680100	1570100	1930400	1579000	1715900	4392600
Zmzn000113	C5H9NO4	L-Threo-3-methylaspartate	Amino acids and derivatives	622960	570710	549760	749050	725420	884490	1306900	1416600	1453100	1629000	1534100	1738600
mws0260	C6H14N4O2	L-Arginine	Amino acids and derivatives	2749600	2875800	3197100	1897800	1520300	1977600	1475500	1285000	1574200	1802500	1814800	1928300
pme2617	C5H11NO3S	L-Methionine sulfoxide	Amino acids and derivatives	2075000	2121800	2179000	2148200	2025700	2300100	2357200	2356300	2217500	2390800	2194800	2202200
pme3033	C4H9NO2	N,N-Dimethylglycine	Amino acids and derivatives	2015400	2009400	2178700	1850700	1977500	1793800	1597900	1873000	1449600	2526000	1858800	2435600
pme3017	C4H9NO2	2-Aminoisobutyric acid	Amino acids and derivatives	5930200	6087300	6084200	4117800	3718800	4428400	3587400	3304700	3439400	3641900	4201500	4013400
mws0254	C6H9N3O2	L-Histidine	Amino acids and derivatives	3680200	3934500	5286700	3044700	2703500	3166400	3629000	3587200	3481800	3886400	4181000	4135900
pme2122	C5H9N3	Histamine	Amino acids and derivatives	4435500	1194000	7841600	963490	1530200	1466600	2611900	6349600	6645100	4418600	5059700	570530
Zmyn000155	C7H14N2O3	N-α-Acetyl-L-ornithine	Amino acids and derivatives	6510600	6682100	7389600	5876400	5099100	5814100	4126900	4334600	4491100	4919500	4790900	5013300
mws0219	C4H7NO4	L-Aspartic acid	Amino acids and derivatives	4794700	3986300	4113300	4322700	3997000	4571400	5234500	5514800	5023100	5662200	6136900	5705600
pme0021	C9H11NO2	L-Phenylalanine	Amino acids and derivatives	5254100	6620800	7165300	5955300	5557700	6820400	5042700	5176000	5291800	5921800	7065600	6278100
mws0227	C6H13NO2	L-Leucine*	Amino acids and derivatives	3751100	4631500	5411000	4531700	3539800	3136700	4111900	5390700	6573300	6408400	6140900	5091600
mws1587	C6H13NO2	L-Norleucine	Amino acids and derivatives	8469300	8836500	9115500	8892200	9061400	9698300	9523700	9046100	8668300	8281400	10769000	9804900
mws0256	C5H11NO2	L-Valine	Amino acids and derivatives	5340400	7710900	7214100	8720000	7718400	8479700	7150500	6422300	6693700	8413600	8933900	7983900
mws0258	C6H13NO2	L-Isoleucine*	Amino acids and derivatives	8402200	9252700	9413900	9008900	8882800	9814700	9890300	9095500	9000400	8548200	10144000	11063000
mws0001	C4H8N2O3	L-Asparagine	Amino acids and derivatives	20933000	18127000	24006000	5079300	4319700	6245700	6283200	6479700	7017400	8579400	11939000	9199900
Zmjp000182	C7H16N4O2	N-Monomethyl-L-arginine	Amino acids and derivatives	12546000	13500000	14914000	9157700	7994800	9639000	9100300	8941500	8619600	9668600	9561200	10107000
pme0278	C7H14N2O4	2,6-Diaminooimelic acid	Amino acids and derivatives	1017800	1264200	1134600	1158400	928290	1111200	8164400	7810900	6640100	9937300	10143000	12702000
mws0282	C11H12N2O2	L-Tryptophan	Amino acids and derivatives	12472000	10971000	12071000	8346600	10313000	12174000	10056000	10734000	10401000	10653000	13336000	11285000
mws0250	C9H11NO3	L-Tyrosine	Amino acids and derivatives	3996200	4459500	6757100	8180700	8959900	7119200	8288900	9788200	11789000	16236000	13951000	11048000
pme0014	C5H9NO4	L-Glutamic acid	Amino acids and derivatives	11897000	13408000	12744000	18537000	20988000	16495000	22309000	23982000	22520000	22146000	24481000	24096000
pmp000581	C23H22O11	Apigenin-7-O-(6''-acetyl)glucoside	Flavonoids	35361	79317	12818	0	0	0	0	0	0	0	0	0
mws4160	C16H12O5	Wogonin (5,7-dihydroxy-8-methoxyflavone)	Flavonoids	14338	27750	9415.9	8254.5	9522.7	11695	0	0	0	0	0	0
pmp000571	C15H10O5	Apigenin	Flavonoids	17378	6353.7	5908.3	15557	12997	17685	0	0	0	0	0	0
mws0129	C16H12O5	Genkwanin (Apigenin 7-methyl ether)	Flavonoids	22716	41956	11773	19756	10180	21763	0	0	0	0	0	0
Lmmp000897	C30H26O14	Gallocatechin-(4α→8)-gallocatechin	Flavonoids	30908	43182	36029	27468	10759	23136	0	0	0	0	0	0
pmp001204	C17H14O5	Apigenin-7,4'-dimethyl ether	Flavonoids	74326	142510	12447	52495	6601.5	39814	0	0	0	0	0	0
pmp000106	C18H16O5	5,7,4'-Trimethoxyflavone	Flavonoids	81133	83382	46286	19402	3593.7	32650	2112.7	3246.8	4311.8	1409.3	12673	2379.3
pmp000008	C19H18O7	5-Hydroxy-6,7,3',4'-tetramethoxyflavone	Flavonoids	4450.7	8098.3	4643.4	3106.5	2389.4	5734.9	1826.5	1795.3	2762.1	1852	2254.8	1673
pme0088	C15H10O6	Luteolin (5,7,3',4'-Tetrahydroxyflavone)	Flavonoids	13929	10563	10095	65212	63288	40522	0	0	0	2809.9	2054.1	3691.5
Lmfn003760	C21H18O13	Quercetin-4′-O-glucuronide	Flavonoids	111200	10966	25887	9	4930.5	7734	3831.5	2748.8	4393.8	4452.2	8212.2	8073100
Lmbp002336	C27H30O16	Quercetin-3-O-(2''-O-rhamnosyl)galactoside	Flavonoids	23220	18229	28544	11259	15078	15395	6421.9	5175.3	5058.6	4947.5	8308.8	6763.2
pmp000786	C18H16O7	Eupatorin (5,3'-dihydroxy-6,7,4'-trimethoxyflavone)*	Flavonoids	15706	14560	17842	8856.7	10581	15860	9361.7	9413.9	10286	5924	7356.6	8538.3
mws0059	C27H30O16	Quercetin-3-O-rutinoside (Rutin)	Flavonoids	14112	15486	10324	8679.8	11406	10567	5695.3	11792	9235.8	5958	18466	8705
mws1299	C21H20O11	Luteolin-8-C-glucoside (Orientin)	Flavonoids	21341	13774	9204.7	7845.4	12935	11527	7964.7	10841	9	6236.1	5664.2	8941.5
mws1608	C21H20O11	Luteolin-6-C-glucoside (Isoorientin)	Flavonoids	27656	14052	8036.1	5164.1	2812.1	13698	0	0	0	6583.5	5116.9	5456.6
Lmzp004885	C17H14O7	Tricin (5,7,4'-trihydroxy-3',5'-dimethoxyflavone)	Flavonoids	42474	37270	30023	25294	31764	36189	7252.2	10649	12637	6757.9	6934.3	9584.3
Hmjn004446	C30H26O13	Luteolin-7-O-(6''-caffeoyl)rhamnoside	Flavonoids	26701	30758	18496	17234	11165	9676	5504.2	7510.2	10740	6923.6	19447	22810
mws1002	C17H14O8	Syringetin	Flavonoids	30443	25909	16000	36289	17095	46174	7035.8	16302	4876.9	6993.7	7824.8	9229.5
pmp000784	C17H14O6	Cirsimaritin (4',5-dihydroxy-6,7-dimethoxyflavone)	Flavonoids	2529.5	2541.7	7247.1	1455.5	1178.9	827.43	3386.4	4343.4	4858.4	7100.8	10808	10394
pmp000565	C16H14O4	Alpinetin	Flavonoids	7711.4	3954	12618	0	0	0	3752.5	5435.5	8823.2	8312.3	8135.5	8402.2
pmp001080	C28H32O15	Diosmetin-7-O-neohesperidoside (neodiosmin)	Flavonoids	11225	11161	9506.7	8999.3	8742.1	9623.3	3780.9	7235.6	6535.8	8620.5	8868.8	5305.1
mws1175	C16H14O4	Pinostrobin	Flavonoids	92030	43270	20559	11520	3773	14036	10667	9910.1	12296	8725.2	7829.6	8823.2
HJAP058	C19H20O6	5,6,7,4'-Tetramethoxyflavanone	Flavonoids	43456	44216	37423	22165	37122	36237	8369.8	10065	11648	8942	6928.5	6257.8
pmp000113	C20H20O8	5-Hydroxy-6,7,8,3',4'-pentamethoxyflavone	Flavonoids	15601	40616	12611	7940.9	5818.2	5080.3	3710.8	3232.7	3008.1	9081.7	2137.4	3745.9
mws1474	C18H16O7	5,7-Dihydroxy-3',4',5'-trimethoxyflavone	Flavonoids	61120	59034	47014	33375	52765	48154	13761	13418	12053	9144.7	9540.3	7942
mws0046	C27H32O14	Naringenin-7-O-neohesperidoside (Naringin)	Flavonoids	9493	9553.8	6701.2	23842	31519	5008.5	13352	10654	8116	10840	7323.5	9462.2
pmb0665	C27H30O16	Orientin-7-O-glucoside	Flavonoids	19263	21532	18554	10395	18190	17922	8562.3	15557	9344.6	11159	14272	25868
Hmcp001829	C27H30O15	Quercetin-3,7-Di-O-rhamnoside	Flavonoids	26750	42696	44931	24905	32726	14026	7985.3	11143	7331.1	11277	9	5622
mws0917	C17H14O7	3,7-Di-O-methylquercetin	Flavonoids	63739	47774	33975	38209	26751	62504	13492	13266	13346	11289	12648	11763
pmp001164	C23H24O12	Iristectorin B	Flavonoids	10533	6399.2	5101.7	19412	18346	20426	5644.3	13652	20129	11828	23682	8768.1
pmp000006	C18H16O7	Eupatilin (5,7-dihydroxy-3',4',6-trimethoxyflavone)*	Flavonoids	35129	34487	30631	16668	21356	31321	14165	14673	18302	12223	8670.8	10889
pmp000415	C22H22O10	3'-Methoxydaidzin	Flavonoids	14890	18182	19391	9640.1	7812.4	12466	12170	5428.9	8744	12307	15995	10832
pmp000413	C21H20O10	Genistein-8-C-glucoside	Flavonoids	23802	26482	31783	20386	25340	21940	9231	12697	13482	12311	16702	17314
Lmyp004052	C30H26O14	Quercetin-3-O-(6''-p-coumaroyl)galactoside	Flavonoids	22830	36133	23574	31099	28803	22182	14180	20748	17694	12316	16605	22230
Hmpp002612	C27H30O16	Luteolin-7-O-gentiobioside	Flavonoids	98759	241590	165510	102240	105200	86056	53309	40257	47472	12357	45055	73305
Lmsn002815	C27H30O15	Kaempferol-3-O-rutinoside (nicotiflorin)*	Flavonoids	32051	27445	12064	10412	9	7076	10867	9	24586	12546	9121.1	12008
Lmyp004318	C30H26O13	Kaempferol-3-O-(6''-p-coumaroyl)galactoside	Flavonoids	0	0	0	68388	88340	65699	0	0	0	12593	11381	12262
Zmhp004065	C18H16O7	7,8-Dihydroxy-5,6,4'-trimethoxyflavone	Flavonoids	30248	38013	37611	19834	21265	32591	15102	18145	18788	13473	11333	10475
Lmyp004407	C30H26O13	Kaempferol-3-O-(2''-p-coumaroyl)galactoside	Flavonoids	0	0	0	76114	93141	71435	0	0	0	13966	9289.4	8038
mws1290	C30H26O13	Kaempferol-3-O-(6''-p-coumaroyl)glucoside (tiliroside)	Flavonoids	74099	87292	62855	50026	35892	35131	13952	20303	31502	14755	55516	74510
Lmbp003668	C20H18O10	Kaempferol-3-O-arabinoside	Flavonoids	9545.2	27381	12065	34716	34040	26834	11141	13498	16126	15219	12478	15766
Lmbp002592	C27H30O16	Kaempferol-3,7-di-O-glucoside	Flavonoids	85958	227340	181800	84593	85432	78639	51085	30119	37358	15639	48439	83722
Lmyp004889	C30H26O13	Kaempferol-3-O-(2''-p-coumaroyl)glucoside	Flavonoids	48574	51026	51144	28514	20754	19345	34093	17259	24522	15832	32152	31774
Lmmp004257	C22H22O11	6-C-Methylquercetin-3-O-rhamnoside	Flavonoids	26982	24980	26417	27869	37072	42483	31240	42727	26614	15927	26445	26026
pmn001583	C27H30O16	Quercetin-3-O-robinobioside	Flavonoids	36157	17844	7856.2	7335.2	2631.5	9961.5	9945	2990.1	11957	16143	8375.2	95248
pme1201	C15H14O5	Phloretin	Flavonoids	17219	26956	41710	34367	37356	36324	24166	18551	15566	18182	22305	23229
mws1073	C27H30O15	Apigenin-6,8-di-C-glucoside (vicenin-2)	Flavonoids	29431	28513	22315	23518	26026	23674	14643	17716	17881	18994	15909	16070
mws0066	C16H12O7	Isorhamnetin	Flavonoids	60106	47918	26629	57315	43659	77490	29296	40796	29060	19886	23376	22608
mws1434	C21H20O10	Apigenin-6-C-glucoside (isovitexin)*	Flavonoids	28758	36356	27680	14664	31514	34749	22278	29110	27416	20066	19010	32050
pmp000548	C16H12O6	Pratensein	Flavonoids	121720	137070	146600	43242	83822	44411	21784	27370	43705	20150	27662	21831
Lmyp004617	C21H22O9	Pinocembrin-7-O-glucoside (pinocembroside)	Flavonoids	0	0	0	72176	88586	65101	11815	10313	9777.3	20209	11342	12463
Zmxp003107	C27H30O16	Luteolin-7,3'-di-O-glucoside	Flavonoids	103700	277280	186170	115980	96250	91462	54939	33503	42858	21143	45618	75316
pme2459	C21H20O11	Luteolin-7-O-glucoside (cynaroside)	Flavonoids	79289	44527	49947	302830	239130	163370	20168	34167	19946	21541	17236	131230
mws1360	C21H22O10	Engeletin	Flavonoids	61628	75733	58822	45437	62419	48139	21055	27632	26036	23196	38875	20848
Lmmp002795	C22H22O11	Pratensein-7-O-glucoside	Flavonoids	100430	75327	115320	23005	14529	20009	24277	23028	22850	23902	28293	29509
mws0914	C15H12O5	Pinobanksin*	Flavonoids	45609	52838	32992	72641	73565	68905	32418	30568	34915	24291	23378	27349
mws0048	C21H20O10	Apigenin-8-C-glucoside (vitexin)*	Flavonoids	41292	25533	32578	20647	23632	41414	19020	25566	22792	24992	35844	29843
pmp000004	C17H14O7	4',5,7-Trihydroxy-3',6-dimethoxyflavone (jaceosidin)	Flavonoids	53746	48070	49188	45378	68447	61961	35884	45830	54960	25788	20573	37206
pmp000596	C27H30O17	Quercetin-3-O-(2''-O-galactosyl)glucoside	Flavonoids	38343	46880	50862	30902	36919	37045	33090	32930	37466	27560	28663	20530
Lmdp003808	C16H12O7	Azaleatin (5-O-methylquercetin)	Flavonoids	92130	38844	49579	88827	119470	106270	68257	63677	63191	30275	69959	42693
mws0355	C22H18O10	Catechin gallate*	Flavonoids	158390	145400	129950	39625	47208	32504	27660	56464	35823	30319	39613	34729
pmp000593	C27H30O15	Luteolin-7-O-rutinoside*	Flavonoids	41474	43041	5702.8	14033	6008.8	21287	23850	13328	29269	30408	13489	21965
mws1174	C17H14O6	3-O-Acetylpinobanksin	Flavonoids	20973	17165	48328	20317	30900	45803	14533	19543	19369	34752	15005	89198
pmb3045	C23H22O13	Tricin-7-O-glucuronide	Flavonoids	12800	14552	10564	28527	29326	36073	40786	52987	45753	36072	38976	33955
pme1605	C27H30O15	Kaempferol-3-O-robinobioside (biorobin)	Flavonoids	54664	50716	9	18981	9801.2	22473	35038	18446	27958	36643	22866	16010
pme2960	C15H12O5	Naringenin chalcone*	Flavonoids	81552	99237	69882	146910	151480	158010	59197	55140	55325	44843	40113	43250
mws0057	C21H22O11	Eriodictyol-7-O-glucoside	Flavonoids	72650	107760	118060	3523800	2731000	1640100	65655	58649	37804	46049	53906	71018
Hmpp003270	C21H20O11	Luteolin-4'-O-glucoside	Flavonoids	204630	168750	176400	1374800	646770	629880	41797	63214	60565	46582	39171	43525
Hmcp001578	C28H32O17	Isorhamnetin-3,7-O-diglucoside	Flavonoids	233650	237760	249650	71943	75469	79371	49724	44550	50039	47882	43901	42526
mws0744	C15H12O8	Dihydromyricetin (ampelopsin)	Flavonoids	20527	75141	29486	55586	55918	51706	66887	44212	64804	48824	23482	49408
mws1094	C15H12O6	Aromadendrin (dihydrokaempferol)	Flavonoids	69789	94303	72682	110560	123640	127870	44345	54821	40750	48870	41031	47197
Lmlp003531	C21H20O11	Luteolin-3'-O-glucoside	Flavonoids	229360	180130	177760	1257600	664310	621570	49305	58093	62849	48929	40439	65177
mws0072	C21H20O10	Apigenin-5-O-glucoside	Flavonoids	99827	71661	67981	202660	166870	163850	30631	39927	53968	49086	42205	62215
pmp000172	C23H24O11	5,2'-Dihydroxy-7,8-dimethoxyflavone glycosides	Flavonoids	0	0	0	55138	83066	77330	44030	39383	55132	49334	45216	55423
mws0056	C21H20O12	Myricetin-3-O-rhamnoside (myricitrin)	Flavonoids	34367	58899	121550	74194	120010	184200	39772	86239	68146	52943	84983	50144
pmp000003	C16H12O7	Nepetin (5,7,3',4'-tetrahydroxy-6-methoxyflavone)	Flavonoids	31415	38480	51684	18212	43178	40018	49771	70861	63176	53125	89686	43144
mws0034	C22H18O11	Epigallocatechin-3-gallate	Flavonoids	24517	164840	67923	16759	16332	139360	129430	39945	21669	54668	38303	48950
pmb3012	C22H22O11	Chrysoeriol-7-O-glucoside*	Flavonoids	120360	173750	110470	187810	230020	167240	48364	36411	70043	55694	91457	52009
mws2220	C22H18O11	Gallocatechin 3-O-gallate	Flavonoids	32174	221380	58090	12856	30193	191650	123240	46627	28711	59779	62902	28200
mws0064	C15H12O6	Eriodictyol (5,7,3',4'-tetrahydroxyflavanone)	Flavonoids	106580	103530	107000	1492800	1125600	976410	58290	64096	64146	61860	61312	86187
Hmcp002298	C22H22O12	Limocitrin-3-O-arabinoside	Flavonoids	102330	159810	133390	366270	282690	445540	101540	210840	168310	62339	198530	98361
mws0058	C16H12O6	Diosmetin (5,7,3'-trihydroxy-4'-methoxyflavone)	Flavonoids	371190	300860	271030	287780	342750	268200	68688	67795	82969	65037	58209	68283
Lmmp005125	C16H14O4	Pinostrobin chalcone	Flavonoids	49677	50175	61989	27601	37267	38771	62943	39538	49811	71307	63440	64128
pmb3114	C30H26O11	Epicatechin-epiafzelechin	Flavonoids	172060	333250	171690	3761800	2369500	1649500	108780	96020	142780	77513	69416	90602
Zmsp004363	C23H22O13	Quercetin-3-O-(6''-acetyl)glucoside	Flavonoids	48990	97388	49460	101380	114820	100010	71829	100820	109100	81336	60345	93929
mws4183	C20H18O11	Quercetin-3-O-arabinoside (guaijaverin)*	Flavonoids	74470	89401	102730	238240	222020	210940	65144	105240	117160	82071	99207	98945
Lmjp002867	C27H30O15	Kaempferol-3-O-neohesperidoside*	Flavonoids	91154	115650	25968	33291	32647	55054	42376	30285	65853	86419	38222	45001
mws2186	C20H18O11	Avicularin (C204uercetin-3-O-α-L-arabinofuranoside)	Flavonoids	61843	82637	131900	253650	247620	250240	75797	104150	105830	87248	91548	98699
pme3227	C27H30O14	Vitexin-2''-O-rhamnoside	Flavonoids	52347	71053	60570	69053	65568	92319	81168	80415	79876	87780	70485	60517
Lmgp004829	C23H24O12	5,7,4'-Trihydroxy-6,8-dimethoxyisoflavone-7-O-galactoside	Flavonoids	210210	217810	172250	206340	207650	187490	110620	143680	126560	94032	116730	181930
mws1397	C22H18O10	Epicatechin gallate*	Flavonoids	108380	220270	164950	48552	43482	126200	286210	104000	388900	98899	63521	177820
Hmgp002238	C23H24O12	Jaceosidin-7-O-glucoside	Flavonoids	207960	212970	191020	260600	241750	222180	118510	133300	125010	99843	98141	169370
pmb0711	C27H30O16	Quercetin-7-O-rutinoside	Flavonoids	126610	63126	46214	21965	32347	52765	41917	29023	75274	100160	52178	431880
mws1564	C17H16O5	Farrerol (6,8-Dimethyl-5,7,4'-trihydroxyflavanone)	Flavonoids	363410	369350	366110	427280	389840	494450	50181	55561	82238	102730	27075	75369
pmb0736	C23H24O12	Tricin-7-O-glucoside	Flavonoids	188530	211800	200160	216750	258740	245030	129970	127190	113090	104720	113110	194860
pme0460	C15H14O6	Epicatechin	Flavonoids	134620	190540	156310	100130	138430	171450	147760	168730	146520	112090	145570	109000
pmb3042	C23H24O12	Tricin-5-O-glucoside	Flavonoids	22986	29958	11881	135440	33826	111280	167740	101860	121770	114090	133570	203940
Lmdp002969	C21H20O13	Myricetin-3-O-galactoside	Flavonoids	171450	159010	117950	239760	223000	239720	131630	189150	153700	117150	142610	431140
Lmdp003509	C20H18O11	Quercetin-3-O-xyloside (reynoutrin)*	Flavonoids	90687	109360	147920	342640	368030	341160	92637	142170	131700	117320	139030	152000
Lmlp005236	C21H22O11	Dihydrokaempferol-3-O-glucoside	Flavonoids	113470	268480	224940	6260800	5410600	4080100	157470	159380	139740	123280	89936	174230
pmb2999	C22H22O11	Chrysoeriol-5-O-glucoside	Flavonoids	120960	178950	126880	80040	120400	86919	74765	79199	95120	147550	111400	157220
mws0919	C21H20O10	Kaempferol-3-O-rhamnoside (afzelin) (kaempferin)	Flavonoids	274610	417670	332730	264730	393640	434030	163600	193730	258170	158510	192040	170260
pme0321	C21H20O10	Kaempferol-7-O-rhamnoside	Flavonoids	354940	359220	273980	225460	318080	428990	138610	199010	232050	161800	219670	161360
pme3514	C15H10O7	Morin	Flavonoids	194390	253380	141720	444320	352280	548440	196500	234780	240590	185910	193250	196660
pmb3006	C21H20O10	Apigenin-7-O-glucoside (cosmosiin)	Flavonoids	497560	475400	367740	562910	525750	507920	196980	238890	225160	193000	231990	219430
pme0376	C15H12O5	Naringenin (5,7,4'-trihydroxyflavanone)*	Flavonoids	574900	571470	498860	742520	803380	720020	140890	159620	164060	206320	159800	200910
pme3475	C15H12O5	Butin	Flavonoids	659630	678220	550720	894110	994580	870190	151070	169660	169930	223960	168670	228660
mws0789	C15H12O4	Pinocembrin (dihydrochrysin)	Flavonoids	53182	81717	52725	591910	767560	1000400	60065	172480	49579	319700	242870	146930
mws0913	C21H20O11	Kaempferol-3-O-galactoside (trifolin)	Flavonoids	862060	1370100	740680	354660	438280	466160	421120	465490	512390	321940	466860	395230
mws0089	C21H20O11	Kaempferol-7-O-glucoside*	Flavonoids	707510	1281800	877160	356560	429410	449160	355840	453320	421090	326210	503370	470820
HJAP005	C22H22O13	Laricitrin-3-O-glucoside	Flavonoids	703130	779740	830400	860730	763250	922640	489300	672690	709930	342390	505630	513110
mws2118	C21H24O10	Phloretin-2'-O-glucoside (phlorizin)	Flavonoids	289880	516980	7146900	570830	603200	532380	402910	439320	500420	359570	478720	406880
mws0043	C21H22O8	Nobiletin (5,6,7,8,3',4'-hexamethoxyflavone)	Flavonoids	348050	350090	372230	405730	415420	428330	364130	404150	395800	369560	370370	392130
HJN055	C21H24O10	Dihydrocharcone-4'-O-glucoside	Flavonoids	291400	452450	363000	709130	599930	558400	392360	537410	450630	414280	654650	523590
Lmyn001269	C27H30O16	Kaempferol-3-O-sophoroside	Flavonoids	14261	60938	45966	318540	305560	545110	381900	496670	527620	439740	371180	335950
Lmdp004307	C23H26O10	Farrerol-7-O-glucoside	Flavonoids	567960	901480	740600	1234000	1004600	1170000	473270	500610	466720	452740	494470	422860
Lmzp002365	C22H24O11	Hesperetin-7-O-glucoside	Flavonoids	231680	217490	162350	471570	535170	397900	241840	291170	236670	463600	505410	236890
Hmcp002316	C21H20O11	Isorhamnetin-3-O-arabinoside	Flavonoids	319360	513450	392790	1417700	1102000	1625600	498810	617530	658630	476910	745020	551380
Lmmp003109	C16H16O6	3'-O-Methyl-(-)-epicatechin	Flavonoids	596280	803950	687340	430530	468850	487290	575180	539880	503440	516640	793450	560800
Lmsp003939	C28H32O16	Isorhamnetin-3-O-galactoide-7-O-rhamnoside	Flavonoids	1011300	949580	955660	726970	700220	744040	594170	784940	655870	530200	780330	581820
Lmgp004784	C15H14O5	Apiferol	Flavonoids	327770	802200	391380	8784200	9793200	3863200	530340	700220	785580	531070	456970	594380
Lmmp002963	C28H32O16	6-C-Methylquercetin-3-O-rutinoside	Flavonoids	975830	946430	940650	680130	696970	802410	575910	645650	680370	542090	782930	557770
Lmsp004045	C28H32O16	Isorhamnetin-3-O-glucoside-7-O-rhamnoside	Flavonoids	1086200	1080900	904610	703520	811460	798410	586440	727540	672630	554720	855150	572840
Lmlp006175	C21H22O10	Isosalipurposide (phlorizin chalcone)*	Flavonoids	725670	1298800	1043900	2239100	2466700	1768800	663140	633370	599300	574710	462790	529300
pme1540	C28H32O16	Isorhamnetin-3-O-neohesperidoside	Flavonoids	1140900	937090	1109100	782210	794070	916730	776790	820240	788000	583880	1040000	729430
pmp000579	C22H22O11	Diosmetin-7-O-galactoside*	Flavonoids	1466700	1719200	1253500	4183500	4714100	2827000	708670	873220	893730	648400	795520	689310
mws0045	C21H20O11	Quercetin-3-O-rhamnoside (quercitrin)	Flavonoids	1017700	1015200	1009000	1473500	2141800	1990800	561100	810520	771400	660390	739220	588150
Hmgp002189	C22H22O11	Hispidulin-7-O-glucoside*	Flavonoids	1515000	1737500	1248500	4457500	4064300	3254700	667060	898340	898730	713930	671880	663480
Hmpn005101	C21H24O11	Sieboldin	Flavonoids	22392	19603	18676	25703	29734	42564	562060	484000	602200	724450	802850	628200
Hmcp002399	C23H24O13	Limocitrin-3-O-glucoside	Flavonoids	1631800	1501300	1500000	2893700	2702900	2830800	620010	824660	1064300	732130	692600	695970
Zmjp004852	C23H24O13	5,6,3′,4′-Tetrahydroxy-3,7-dimethoxyflavone-6-O-glucoside	Flavonoids	2047800	1914200	2601200	2049700	1647800	2227000	1171700	1493500	1448800	769750	1345200	899710
HJN090	C21H22O10	Butin-7-O-glucoside	Flavonoids	1116200	1978900	1629100	2773000	3082100	2921300	1007200	859160	940740	812550	845400	901900
Lmfn004093	C21H24O10	Phloretin-4'-O-glucoside (trilobatin)	Flavonoids	622480	1145000	922390	1616400	2781700	1736900	1092300	1038700	1163800	834940	940520	709450
Hmcp002539	C22H22O11	Isorhamnetin-3-O-rhamnoside	Flavonoids	1245800	1179200	1132700	1202100	1884300	2021400	927200	950150	1124600	839740	1078200	695980
Hmcp002187	C23H24O13	Limocitrin-3-O-galactoside	Flavonoids	2086300	2066900	2574000	2001600	1850100	2418000	1282700	1551600	1333500	873120	1358400	916540
HJN087	C21H22O10	Naringenin-4'-O-glucoside*	Flavonoids	1496500	1880400	1394300	3525800	2478400	2858200	962360	966280	978300	909130	944180	710640
pmb3023	C21H22O11	Eriodictyol-8-C-glucoside	Flavonoids	779140	929930	609900	1270300	1133900	856930	762810	1031400	871110	1055400	829720	757640
Li512111	C24H24O13	Isorhamnetin-3-O-(6''-acetylglucoside)	Flavonoids	1086400	1164400	1031200	1779400	1626900	1491700	1497000	1407700	1615900	1202200	2083700	1328000
pmb2947	C45H38O18	Catechin-catechin-catechin	Flavonoids	780980	978690	953890	2288600	1789100	1479800	970410	1254800	933510	1226900	1114800	1155400
mws1329	C21H20O12	Quercetin-7-O-glucoside*	Flavonoids	1511800	2495000	2000900	2068100	2390500	2105800	1353300	1777700	1727300	1316900	1267200	3546400
Hmln002199	C23H22O13	Quercetin-3-O-(6''-acetyl)galactoside	Flavonoids	1165700	2130600	1038400	2564200	2233900	1764800	1421000	1966500	1876700	1335800	1403800	1580200
pme3285	C15H14O5	Afzelechin (3,5,7,4'-tetrahydroxyflavan)	Flavonoids	1066300	1188400	1415100	19172000	10275000	8931600	1641100	1559300	2766200	1362500	1341700	1876500
mws1179	C21H22O10	Naringenin-7-O-glucoside (Prunin)	Flavonoids	1607100	3344000	2341000	9400600	8595700	6901800	1782400	1740900	1753800	1497600	1596400	1464200
pme1598	C22H24O11	Hesperetin-5-O-glucoside	Flavonoids	1890400	3095600	2067400	3295500	3090000	1781600	1771400	2152600	2269700	1710600	1503100	4044500
mws0054	C15H14O6	Catechin	Flavonoids	1538700	1526200	1546400	2097300	2477100	2125400	1538200	2122900	2186000	1719500	1855400	1843900
Xmyp005654	C21H20O11	Kaempferol-4'-O-glucoside	Flavonoids	5625100	8712700	5249500	3425200	3822800	3641900	2486100	2583700	2727100	1983700	2711200	2635800
mws2209	C21H20O11	Kaempferol-3-O-glucoside (astragalin)*	Flavonoids	5576800	9489300	5339300	3632300	4007000	3615900	2302000	2519700	2692600	2038200	2819400	2577400
Lmtn002796	C21H22O11	Aromadendrin-7-O-glucoside	Flavonoids	1803200	2480300	1741900	3096200	3484500	2611300	2321100	2796900	2201100	2042000	2200000	2532300
mws0856	C21H20O12	Quercetin-4'-O-glucoside (spiraeoside)	Flavonoids	1908300	2791100	2237300	3098600	2287900	2637000	1913700	2227300	1819500	2183300	1666800	4263500
Lmmp003903	C23H22O12	Kaempferol-3-O-(2''-acetyl)glucoside	Flavonoids	4130900	5850300	4149800	3350300	4207000	3405100	2723300	3035400	3439700	2268300	3641900	2579400
mws0091	C21H20O12	Quercetin-3-O-glucoside (isoquercitrin)*	Flavonoids	2656000	3649500	2298700	3312300	3125100	3472000	1756600	2447900	2373100	2318200	2036800	4416400
HJN086	C21H22O11	Eriodictyol-3'-O-glucoside	Flavonoids	2092300	2316700	2454500	40774000	38985000	32084000	2598500	3582900	2711600	2893300	2132200	3075400
Lmmn004625	C21H22O11	Dihydrokaempferol-7-O-glucoside	Flavonoids	2164100	2156500	2545500	43572000	42079000	29102000	2568500	2768600	2908500	2996100	2166700	3660600
mws0061	C21H20O12	Quercetin-3-O-galactoside (hyperin)	Flavonoids	5181700	4856200	4121800	5451400	4975900	4047800	2873200	4057100	4278900	3975700	3018900	6109100
Lmdp003286	C21H20O12	Isohyperoside	Flavonoids	5480800	7441600	4988700	8942900	8532200	7290600	4946100	5087400	5602300	4127600	4632400	12495000
HJAP007	C25H26O14	Syringetin-3-O-(6''-acetyl)glucoside	Flavonoids	6018800	6271100	5188100	10793000	9538500	11702000	4770500	5904200	7021700	4308400	5355200	4380000
pmp001309	C21H20O12	6-Hydroxykaempferol-7-O-glucoside	Flavonoids	6502700	8318000	6250900	10309000	9197500	8692600	5317200	6712200	6675700	4653000	5535300	13598000
mws0042	C15H14O7	Epigallocatechin	Flavonoids	2135600	3785300	2476900	10125000	9720900	8776600	7698600	8819300	6957200	5570400	5777200	5896800
mws0044	C15H12O7	Dihydroquercetin (taxifolin)	Flavonoids	1971800	4965900	1391200	7323800	7953100	6935100	5083000	5892200	6428200	7623000	5903800	5189000
mws0049	C15H14O7	Gallocatechin	Flavonoids	3681100	5807400	3761800	12505000	17371000	12339000	9398000	11603000	8024700	7882000	8520800	9190300
Xmsn002700	C21H22O12	Taxifolin-3'-O-glucoside	Flavonoids	3036900	4343400	1763600	7679600	8717500	7620000	9147300	10939000	9218800	8182000	9451700	7554200
Hmgp002148	C22H22O12	Nepetin-7-O-alloside	Flavonoids	16285000	17879000	17013000	16631000	16118000	17916000	12195000	12396000	13107000	9651300	13210000	11028000
Hmgp002036	C22H22O12	Nepetin-7-O-glucoside	Flavonoids	15433000	17519000	16037000	16775000	18111000	17166000	11970000	12521000	12204000	9831300	12886000	11323000
Lmjp003295	C22H22O12	6-Methoxykaempferol-3-O-glucoside	Flavonoids	15019000	17874000	16238000	17005000	16025000	18277000	12358000	12376000	11783000	9835100	13188000	10392000
Hmcp002207	C22H22O12	Isorhamnetin-7-O-glucoside (brassicin)*	Flavonoids	15491000	18348000	16238000	17859000	16059000	16928000	12224000	12518000	13023000	10074000	13179000	11950000
Lmjp002906	C22H22O12	Rhamnetin-3-O-glucoside	Flavonoids	16888000	18447000	16564000	16815000	16390000	18023000	12048000	12829000	12038000	10119000	13515000	11466000
Lmyp004444	C22H22O12	Tricin-4'-methylether-3'-O-glucoside	Flavonoids	15941000	19232000	16973000	14867000	16479000	18640000	13008000	12117000	13231000	10128000	12483000	10939000
Lmjp003044	C22H22O12	Isorhamnetin-3-O-glucoside*	Flavonoids	16368000	17797000	15607000	16977000	15940000	17399000	12764000	11700000	13309000	10197000	13531000	10671000
mws1015	C15H16O9	Esculin (6,7-dihydroxycoumarin-6-glucoside)	Lignans and coumarins	46499	40494	75251	98287	59862	49625	5230.6	5464.5	10947	4404.9	9626.3	162750
Hmgn004139	C20H22O7	Isohydroxymatairesinol	Lignans and coumarins	6112.3	7910	10568	13919	9762.6	8420.7	15494	14385	16414	10747	12667	15748
mws1014	C10H8O5	Fraxetin (7,8-dihydroxy-6-methoxycoumarin)	Lignans and coumarins	56554	54606	39964	19826	11464	5791.9	14009	15469	18864	20203	16770	15721
mws4168	C21H22O7	Praeruptorin A	Lignans and coumarins	82841	109490	82591	60968	44836	49628	50684	51003	57182	25275	39906	25407
HJN054	C25H34O10	Secoisolariciresinol-9'-O-xyloside	Lignans and coumarins	8801.5	13030	6574.1	17862	19719	9850.3	10290	31208	12039	26827	6187	27818
pmn001643	C26H34O10	Isolariciresinol-9'-O-rhamnoside (aviculin)	Lignans and coumarins	26700	31160	28168	14755	29935	18452	30636	35490	31938	27436	21556	23782
pmb1207	C19H14O6	O-Feruloyl 3-hydroxycoumarin	Lignans and coumarins	12276	15618	13389	36834	33673	37865	26611	25983	33569	27741	25652	24403
Cmsp004305	C25H32O10	(7S,8R)-Threo-3',4,9'-trihydroxy-3-methoxy-4',7-epoxy-neolignan-9-O-rhamnoside	Lignans and coumarins	36024	70728	30585	26082	40711	41024	42744	54486	57744	46117	25601	70296
Lmmn002274	C26H34O11	Isolariciresinol-9'-O-glucoside	Lignans and coumarins	83924	82342	103330	69311	71363	99567	70005	57633	65105	46482	74765	58219
HJN083	C26H34O11	Lariciresinol-4'-O-glucoside	Lignans and coumarins	32681	32996	24392	42581	26716	30196	59245	94401	45394	57154	47244	26579
Hmln001931	C32H42O16	Matairesinol-4,4'-di-O-glucoside	Lignans and coumarins	73750	81630	116050	42954	48583	78186	58764	62666	57248	61177	76938	66485
Hmln002355	C27H34O12	5'-Methoxymatairesinoside	Lignans and coumarins	75920	119410	94209	129110	127670	119640	98295	123450	89005	73078	80406	82439
pmf0525	C16H14O4	Imperatorin	Lignans and coumarins	50822	70003	40547	113830	154480	140670	97257	108910	130870	126730	94695	79789
Cmsn002383	C25H34O11	(7S,8S)-Threo-3',4,7,9-tetrahydroxy-3-methoxy-8-O-4'-neolignan-9'-O-rhamnoside	Lignans and coumarins	90606	180950	104530	99923	56750	30972	123350	212230	195370	147300	147470	106970
Cmpp007319	C15H16O4	7-Methoxy-5-prenyloxycoumarin	Lignans and coumarins	78531	48311	169610	26570	30269	27052	35588	55217	23136	149580	58083	38744
Lmmn003748	C20H24O6	Isolariciresinol	Lignans and coumarins	82511	161730	72801	216760	240590	187090	195490	272590	217660	152630	176250	184240
Hmlp002744	C20H22O7	Nortrachelogenin	Lignans and coumarins	68705	56715	57920	103580	89838	92164	234360	178970	130040	260930	270650	342440
Hmcp007916	C11H12O4	3-Methyl-6-methoxy-8-hydroxy-3,4-dihydroisocoumarin	Lignans and coumarins	154610	215260	128490	268600	223450	389120	491350	215480	335940	279310	258960	572820
Cmsp005051	C26H34O11	Isolariciresinol-9-O-glucoside	Lignans and coumarins	41509	73016	30452	306840	322830	265080	357270	424400	380990	321220	352600	336600
Hmqn000843	C13H18O8	Tachioside	Lignans and coumarins	286700	354760	348560	597260	585620	611060	388140	361110	389830	415570	429100	402140
Lmdn004267	C20H22O6	Epipinoresinol*	Lignans and coumarins	263810	319120	303940	386680	518150	369520	426430	529450	472880	520240	420760	470470
Cmmn004667	C25H32O10	Massonianoside A	Lignans and coumarins	619760	785070	628120	847710	508120	809630	846730	635590	366890	525770	651710	678180
mws0097	C20H22O6	Pinoresinol*	Lignans and coumarins	340580	429580	323840	430560	522240	383900	449720	601330	466210	545070	437960	499520
Cmmn005231	C20H24O8	Massoniresinol	Lignans and coumarins	135480	266270	189730	239450	244280	281440	387930	444700	418320	590030	490020	504490
Cmmn003319	C25H32O11	Massonianoside D	Lignans and coumarins	81036	239770	76704	768740	494720	462720	854640	1670500	1052600	616290	716440	623080
pmn001375	C26H32O12	1-Hydroxypinoresinol-1-O-glucoside	Lignans and coumarins	327920	338010	295220	452800	414740	504680	704200	813020	696480	751730	746930	947590
Cmsn002480	C26H36O11	Secoisolariciresinol-9'-O-glucoside	Lignans and coumarins	1320300	1757300	874640	1300600	1908900	1704900	1145700	993950	1530800	877070	682930	668010
Cmsn002067	C25H32O10	7S,8R-threo-3',9,9'-trihydroxy-3-methoxy-4',7-epoxy-neolignan-4-O-rhamnoside	Lignans and coumarins	695160	1115500	694310	905130	537670	929580	1455600	1228400	2311500	952270	1172800	742180
Lmmn003041	C25H32O10	Isolariciresinol-9'-O-xyloside	Lignans and coumarins	538510	635280	873630	1552600	689180	733920	1387400	772560	824180	953040	918980	1238100
pmn001378	C26H32O11	Pinoresinol-4-O-glucoside	Lignans and coumarins	793740	1797900	1492100	1351100	1301600	1645200	1413300	1059700	1665800	1004600	1195700	1175700
Cmsn001914	C25H34O12	7R,8S-erythro-3',4,9,9'-tetrahydroxy-3-methoxy-8-O-4'-neolignan-7-O-glucopyr-anoside	Lignans and coumarins	382320	460840	280320	720390	622390	895500	1307000	1813600	1635200	1120400	831200	1018700
Hmln002100	C26H32O12	Nortrachelogenin-4-O-glucoside	Lignans and coumarins	300400	187800	283650	401020	382980	415780	864720	1076900	906620	1139800	1310500	1453400
Hmlp003129	C20H22O6	Matairesinol	Lignans and coumarins	616840	681700	604370	675340	1756800	517840	1415700	1410500	780070	1410300	674750	961260
Lmtn003096	C26H36O11	Secoisolariciresinol 4-O-glucoside	Lignans and coumarins	354540	463450	268930	944860	576090	677560	1419000	1837000	2043100	1441200	1625100	1764000
Cmmn012850	C20H30O2	Communic acid	Lignans and coumarins	3934100	4250100	3972600	4119600	3698900	3994000	4486400	4577700	4692700	4434200	4548300	4354300
Cmmn012997	C20H30O2	Abietic acid	Lignans and coumarins	4144100	3642300	1885800	7845200	8308300	7660000	6005900	6208600	5944100	6679800	4103100	5486100
pmp000682	C26H32O11	Matairesinol-4'-O-glucoside (matairesinoside)	Lignans and coumarins	1000400	953570	712630	2874000	2464800	2935900	6252700	7010100	7102500	7440600	7534200	7766200
Cmmn012461	C20H28O2	Dehydroabietic acid	Lignans and coumarins	15495000	14676000	14681000	11246000	10336000	10605000	13643000	12702000	13863000	12752000	15287000	14712000
Lmgp003270	C16H16O10	Scopoletin-7-O-glucuronide	Lignans and coumarins	11224000	16052000	14180000	27112000	28347000	27772000	33004000	36177000	39218000	32495000	30109000	32807000
Cmmn013378	C20H30O2	Levopimaric acid	Lignans and coumarins	55314000	66078000	54365000	90933000	81325000	83005000	94073000	100040000	106680000	108120000	107390000	108200000
Cmmn013275	C20H30O2	Isopimaric acid	Lignans and coumarins	55596000	64787000	54075000	88433000	81572000	85057000	95004000	98109000	104270000	108680000	110090000	105980000
Lmbn005443	C18H30O3	13-KODE; (9Z,11E)-13-Oxooctadeca-9,11-dienoic acid*	Lipids	5041.4	2885.6	6254.8	1799.7	1128.2	1033.8	2661.4	1420.5	2312.4	2955.6	5996.6	4301
Lmbn005287	C18H32O4	7S,8S-DiHODE; (9Z,12Z)-(7S,8S)-Dihydroxyoctadeca-9,12-dienoic acid	Lipids	23027	20347	27725	0	0	0	3208.5	2213.8	4011.6	3396.9	3714.9	5066.9
pmb0862	C20H42NO7P	LysoPC 12:0	Lipids	2885.5	3196.1	1929.9	73857	38119	29894	3107.9	6047.3	6149.6	4576.7	4071.4	6016.5
mws1488	C16H32O2	Palmitic acid	Lipids	2003.4	3447.8	2740.2	2304.9	1838.3	1663.5	5236.9	3908.9	5343	5254.1	4545.2	5046.4
Lmbn005662	C18H32O3	9(10)-EpOME;(9R,10S)-(12Z)-9,10-Epoxyoctadecenoic acid	Lipids	7335.1	5831.8	4634.9	2383.9	1986	1350.4	3989.1	3111.5	3467	5455.8	5914.2	4948.6
Lmbn006152	C18H32O2	(9Z,11E)-Octadecadienoic acid	Lipids	2801.8	1928.2	1907.2	3693.9	3766.1	3224.3	8420.8	8096	7659.7	7285.1	8610.3	7771.3
mws0361	C16H30O2	Palmitoleic acid*	Lipids	5052.8	5671.5	5087.2	6745.4	4010.4	5628.4	10659	9474	8798.2	8486.2	8489.7	7655.3
pmb2786	C18H30O3	9-Hydroxy-10,12,15-octadecatrienoic acid*	Lipids	1944.3	4122.7	2072.7	2550	2411.2	3482.5	15173	11430	12971	8583.9	10022	13713
Zmpn003698	C20H34O2	11,14,17-Eicosatrienoic acid*	Lipids	4449.5	4558.5	2760.7	4521.8	4700.1	4041.9	6901.8	6330	7656.5	8717.6	9047	9628.6
Lmbn006210	C20H34O2	Dihomo-gamma-linolenic acid; (8Z,11Z,14Z)-icosatrienoic acid*	Lipids	4017.7	4327.6	3493.4	4331.4	4450.6	4511.5	6696.9	5362	7905.7	9260.2	10335	9424.6
Zmpn003368	C18H30O3	13S-Hydroxy-9Z,11E,15Z-octadecatrienoic acid	Lipids	17393	18195	15851	12744	13773	15137	9014.6	8947.8	10081	9676.7	8451.6	18803
Lmhp008744	C33H56O14	1-α-Linolenoyl-glycerol-2,3-di-O-glucoside	Lipids	18666	8627.8	5945	5771.7	8256.7	7099.7	1725.4	5906.1	3715.3	10002	4160.7	33363
Lmcn009122	C16H30O2	(7Z)-Hexadecenoic acid*	Lipids	6164.2	5662.2	8718.8	8274.3	5159.1	6967.2	14260	10089	13037	10400	12234	11816
mws0944	C20H34O2	5(Z),8(Z),11(Z)-Eicosatrienoic acid	Lipids	6199.4	5028.1	3225.4	6189.3	5765.9	5361.9	9457.8	7681.8	11087	10446	10886	13012
pmd0143	C28H58NO7P	LysoPC 20:0	Lipids	0	0	0	0	0	0	7714.2	6397.6	4862.5	10500	9322.4	14366
Lmhp009384	C33H58O14	1-Linoleoylglycerol-2,3-di-O-glucoside	Lipids	26669	17890	12018	7706	7058.6	15939	5603.4	8354.5	4842.2	11574	9395.8	30243
pmb1452	C16H35NO2	N-Lauryldiethanolamine	Lipids	17031	18553	18534	12872	13942	13297	12538	10669	14427	11884	13727	11307
mws0383	C17H32O2	10-Heptadecenoic acid	Lipids	737190	83357	1085100	78379	49597	59863	15310	11208	43420	13596	12185	9
Lmsn004901	C24H48O2	Tetracosanoic acid (lignoceric acid)	Lipids	0	0	0	0	0	0	16573	22237	25053	15033	17179	13392
MA10012327	C18H37NO2	D-Sphingosine	Lipids	73500	93261	66979	38391	44131	43204	20637	16590	22470	17049	18793	12748
pmb2791	C18H30O4	9-Hydroperoxy-10E,12,15Z-octadecatrienoic acid	Lipids	21741	20221	19610	11239	12232	12484	12759	24443	14086	17569	19300	19236
pmb2228	C27H56NO7P	LysoPC 19:0	Lipids	0	0	0	14691	19138	18360	13052	13907	10010	19554	18690	15325
pmb2787	C18H30O3	9-Oxo-10E,12Z-octadecadienoic acid	Lipids	8303.8	6589.9	7584.9	22661	24585	22343	23244	16488	21796	20515	20378	24690
mws0369	C20H32O2	Arachidonic acid	Lipids	0	0	0	0	0	0	23294	15382	14213	22083	17382	21806
Lmbn004685	C18H32O4	5S,8R-DiHODE; (5S,8R,9Z,12Z)-5,8-Dihydroxyoctadeca-9,12-dienoate	Lipids	10552	10770	11495	9741.1	8877.5	9891.2	29671	25444	33754	27373	32475	35493
pmn001689	C18H32O4	9-Hydroxy-12-oxo-15(Z)-octadecenoic acid	Lipids	8948	10852	9223.1	9491.5	7332.9	9157.8	28106	21836	30131	28979	27252	34536
pmb2792	C18H30O3	13-Hydroxy-6,9,11-octadecatrienoic acid	Lipids	66898	73434	95044	28107	27590	26411	28632	36274	32072	29723	33944	33574
mws0879	C20H32O3	12S-Hydroxy-5Z,8Z,10E,14Z-eicosatetraenoic acid	Lipids	20550	19490	23176	10467	11372	9229.7	17668	14295	18136	30182	23081	27660
Lmhp009034	C21H42NO7P	LysoPE 16:1	Lipids	21195	38736	29279	24581	22812	30611	30042	34627	35657	32325	37901	38690
mws1436	C18H38O2	1,18-Octadecanediol	Lipids	173270	140360	167910	43126	32785	31652	27293	27840	33810	33244	34693	29168
pmb0863	C24H46NO7P	LysoPC 16:2(2n isomer)	Lipids	5211.5	4541.3	5081.2	49870	51892	57422	26123	14896	16993	35199	26400	40363
Lmhp008885	C20H42NO7P	LysoPE 15:0(2n isomer)	Lipids	16264	18158	20231	24318	25821	28320	36772	36169	48061	37610	35873	75519
mws0967	C20H32O5	5,6,15-Trihydroxy-7,9,11,13-eicosatetraenoic acid	Lipids	40937	49282	61533	13048	10338	7973.9	26745	20819	34091	38039	40389	28115
Lmhp010908	C27H54NO7P	LysoPC 19:1	Lipids	158630	579300	519700	96598	116640	104690	33643	185390	35537	38368	36587	54360
Lmbn004240	C18H34O5	9,10-Dihydroxy-12,13-epoxyoctadecanoic acid	Lipids	21659	7729.2	45088	5087.5	9103.3	10871	21807	27225	27571	42160	40224	23419
pmb0864	C19H40NO7P	LysoPE 14:0	Lipids	89594	71331	84376	34941	34287	48223	47211	47991	46821	48176	41594	58346
Lmbn005923	C18H30O2	Crepenynic acid	Lipids	35304	29708	31248	34729	33441	32890	55712	48655	51474	51615	52516	63120
pmd0130	C22H46NO7P	LysoPC 14:0	Lipids	96225	51606	61456	35408	48875	40636	25524	21399	24161	53078	28600	49090
pmb2799	C18H32O3	12,13-Epoxy-9-octadecenoic acid	Lipids	11378	9856.2	8791.8	16271	18672	18251	50533	36801	37812	53478	33397	39833
pmb2804	C18H32O4	13S-Hydroperoxy-9Z,11E-octadecadienoic acid	Lipids	89778	88367	78946	43403	51698	56106	43583	46568	48203	53679	53349	49281
Hmqp006235	C26H46NO7P	LysoPC 18:4	Lipids	15954	21917	17414	40402	37198	33647	52241	35630	45980	55050	55202	90196
mws1349	C18H39NO2	Dihydrosphingosine	Lipids	39055	69611	44619	58669	54589	58651	44439	47811	63008	56660	64724	48988
Hmqn003054	C18H34O5	9,10,11-Trihydroxy-12-octadecenoic acid	Lipids	68378	72039	65149	41941	41557	46873	22185	24738	25294	61372	22412	25603
pmb2636	C20H32O4	8,15-Dihydroxy-5,9,11,13-eicosatetraenoic acid	Lipids	6264.7	7031.9	8222.6	9025.9	10989	13347	45160	53358	59126	64786	70442	103110
pmf0297	C20H42O	1-Eicosanol	Lipids	105180	138250	44971	29532	30540	30454	94882	70946	103400	74245	57437	75389
Lmbn005487	C18H34O4	12,13-DHOME; (9Z)-12,13-Dihydroxyoctadec-9-enoic acid	Lipids	187460	217950	244360	63238	58031	59325	124840	92495	100410	87115	96108	104850
Lmhp008513	C33H56O14	2-α-Linolenoyl-glycerol-1,3-di-O-glucoside	Lipids	48916	65419	39272	43643	31863	31446	14300	26035	38223	87387	27818	55960
pmf0397	C20H40O2	Arachidic acid	Lipids	28200	37494	49703	40828	30277	65392	123080	96849	58054	88810	121180	156380
pmb2260	C23H46NO7P	LysoPC 15:1	Lipids	45979	50553	42752	69691	62376	78668	93566	72445	84021	97179	89042	138490
Zmyn005026	C18H36O2	16-Methylheptadecanoic acid	Lipids	2239900	194150	3500600	203260	182090	215780	193960	176730	212520	100070	219340	159060
YC512118	C18H35NO	Oleamide (9-octadecenamide)	Lipids	137730	144000	269780	80394	131380	142740	131360	159370	109550	103610	124050	140790
mws0359	C15H30O2	Pentadecanoic acid	Lipids	68118	56768	54422	72362	52990	55311	81320	70532	83433	106850	102240	94906
Lmhp009190	C33H58O14	2-Linoleoylglycerol-1,3-di-O-glucoside	Lipids	51235	47976	79304	34143	66295	77795	30484	30201	36942	127930	38185	73120
pmd0136	C26H54NO7P	LysoPC 18:0(2n isomer)	Lipids	1129100	1165500	451380	58130	77785	70672	93690	83262	79623	135070	98129	142200
pmb1574	C18H28O2	9,12-Octadecadien-6-ynoic acid	Lipids	19695	26676	24046	20606	14494	14610	84218	61522	101090	136070	90369	138670
Lmhp008763	C21H42NO7P	LysoPE 16:1(2n isomer)	Lipids	383750	384490	328820	106350	131790	141940	110130	126170	148570	140960	112100	135300
ML10195036	C18H37NO2	3-Dehydrosphinganine	Lipids	452540	604740	539700	207420	132460	179690	172450	141580	194520	145860	157690	127940
Lmhp011549	C28H56NO7P	LysoPC 20:1	Lipids	12059	12769	9241.4	9498.4	5534	11355	115400	84362	87204	162440	128080	217730
Zmyn005384	C18H36O3	2R-Hydroxyoctadecanoic acid	Lipids	46583	47562	28657	39520	23246	33199	114930	73542	130170	167490	186600	125420
Lmhp008801	C23H42NO7P	LysoPE 18:3	Lipids	59861	72299	59529	119410	115680	143120	118760	106950	171970	177380	109080	181180
mws0397	C20H30O2	Cis-5,8,11,14,17-eicosapentaenoic acid	Lipids	79817	92859	77490	139320	142130	139610	156740	174110	185920	187140	182950	174650
Lmhp009129	C23H48NO7P	LysoPC 15:0(2n isomer)	Lipids	127070	132670	145490	208540	255290	232800	131360	93639	166520	189840	128560	203710
pmb2640	C12H24O2	Dodecanoic acid (lauric acid)	Lipids	190610	232550	145910	278840	276810	210490	178290	156440	200370	193480	193850	209480
pmb2319	C23H48NO7P	LysoPC 15:0	Lipids	104290	107760	106610	168370	194830	171080	133330	114650	133690	208020	145400	211670
Lmhp010515	C25H52NO7P	LysoPC 17:0(2n isomer)	Lipids	189460	158850	178740	173650	208870	164930	112730	103890	139170	208650	149640	231210
pmp001284	C19H38O4	Monopalmitin	Lipids	211060	243590	246750	196300	189820	202660	172980	198790	186400	211730	209920	188170
pmb0296	C21H40O4	1-Oleoyl-Sn-glycerol	Lipids	101700	107190	94471	93398	114340	114670	61767	70332	56740	215250	74527	124010
mws0752	C11H22O2	Undecylic acid	Lipids	172440	149220	139600	155810	151090	157280	213180	197140	222620	241990	241570	225000
Lmhp009187	C20H42NO7P	LysoPE 15:0	Lipids	300800	318110	288260	182800	167830	221340	249430	227910	239620	252920	244200	301500
Rfmb087	C18H32O4	9-Hydroxy-13-oxo-10-octadecenoic acid	Lipids	0	0	0	0	0	0	101130	84768	100970	257130	116580	145200
pmn001694	C18H34O5	9,10,13-Trihydroxy-11-octadecenoic acid	Lipids	1096700	1015700	998910	382630	398380	397590	209950	260850	275710	273320	252530	258450
pmp001270	C24H48NO7P	LysoPC 16:1	Lipids	100990	159410	92238	175940	153910	178160	317140	264920	258420	293890	272920	474860
Lmbn005369	C18H32O3	13(S)-HODE;13(S)-Hydroxyoctadeca-9Z,11E-dienoic acid*	Lipids	214820	251300	203520	209060	233480	234100	375230	278280	295770	330810	317440	371530
Rfmb091	C18H32O3	9S-Hydroxy-10E,12Z-octadecadienoic acid*	Lipids	196870	247510	192540	196510	231250	239050	351360	287490	301400	341190	335700	366100
Hmqp005411	C18H32O3	9-Oxo-12Z-Octadecenoic acid*	Lipids	85879	88378	96539	317840	417850	329240	335300	267620	260280	413580	305470	404070
Zmjn004133	C18H32O4	9S-Hydroperoxy-10E,12Z-octadecadienoic acid	Lipids	28067	28716	23885	16827	18529	17885	235170	170590	225960	465000	221920	344770
pmn001691	C18H32O5	9,12,13-Trihydroxy-10,15-octadecadienoic acid	Lipids	279540	246860	322240	60348	50822	59797	294230	206220	326310	478640	510910	376190
pmb0883	C23H48NO7P	LysoPE 18:0	Lipids	179720	154860	156810	72723	74399	95581	420480	284740	326070	498940	394920	558210
pmn001610	C20H36O2	Eicosadienoic acid	Lipids	86184	95895	67882	210200	200050	174250	387960	400750	530660	550870	553130	654970
pmb2406	C25H52NO7P	LysoPC 17:0	Lipids	382900	408070	287760	274690	240810	321650	526210	472300	470560	558090	590780	782650
Lmhp008718	C25H48NO7P	LysoPC 17:2	Lipids	33428	33039	30328	1151800	1236000	1556500	292780	287790	267870	575360	324720	565990
Lmhp009769	C22H44NO7P	LysoPE 17:1	Lipids	1322000	110860	1689200	381910	822330	352950	665620	663110	865850	608040	488340	458590
pmd0147	C28H54NO7P	LysoPC 20:2	Lipids	274360	285950	309850	378810	393520	486420	471430	394880	405770	633260	499700	833510
Hmyn007168	C22H45O9P	LysoPG 16:0	Lipids	556520	478180	548420	625320	862830	687130	740750	484760	771430	644850	417350	1029800
Lmhp112042	C21H38O4	1-Linoleoylglycerol	Lipids	45820	50934	43514	68166	74990	86512	830110	612590	613140	708050	700430	816270
Lmhp009590	C25H50NO7P	LysoPC 17:1	Lipids	99312	94849	123650	196590	216400	229970	718180	529290	540750	728910	681100	994500
pmb0854	C26H48NO7P	LysoPC 18:3	Lipids	180080	235420	189110	513650	533250	556280	574820	512070	520620	739570	655230	1074100
Lmhp011388	C21H36O4	2-α-Linolenoyl-glycerol	Lipids	213540	179560	190150	185920	203740	209360	1342000	1015200	1075500	763550	1026500	1250100
Lmhp010514	C25H48NO7P	LysoPE 20:2(2n isomer)	Lipids	262980	343020	153970	903860	1017700	1065000	725660	630470	919780	844830	471590	615930
mws0119	C14H28O2	Myristic acid	Lipids	1141800	811540	1221900	396590	257530	341050	1111200	786820	900420	1009000	969280	1101100
Lmhp008833	C24H48NO7P	LysoPC 16:1(2n isomer)	Lipids	1542300	720260	869890	570090	1011100	727790	341950	341090	350820	1104400	482280	1051600
Lmhp010040	C25H46NO7P	LysoPE 20:3	Lipids	990610	1070800	1050500	1180600	1057300	1456100	1133500	982750	1060000	1161000	1038200	1275200
Lmhp008589	C23H42NO7P	LysoPE 18:3(2n isomer)	Lipids	432370	454190	410610	804090	937600	839860	922690	779680	1194500	1412800	673600	1291700
pmp001264	C16H35NO2	Hexadecylsphingosine	Lipids	2586700	2549100	2454000	2123400	2014700	2243000	1666200	1608200	1706200	1517500	1997900	1562600
mws0126	C26H54NO7P	LysoPC 18:0	Lipids	879190	1081400	891890	488080	484230	610270	1313800	1158000	1049100	1566300	1276600	1877600
pmp001251	C26H50NO7P	LysoPC 18:2(2n isomer)	Lipids	352230	414720	380550	1137800	1249900	1256500	1161300	937700	953230	1681200	1357600	1981900
mws0120	C8H20NO6P	Choline alfoscerate	Lipids	283680	253390	279920	1043300	1581800	1326800	955190	939980	802250	1883500	2209300	2300200
pmb1650	C18H30O2	Octadeca-11E,13E,15Z-trienoic acid	Lipids	7574600	7306900	8108500	3267000	3368100	2946400	2850800	3442100	3279700	2353300	2378800	2051100
pmd0132	C24H50NO7P	LysoPC 16:0(2n isomer)	Lipids	5158800	5232300	2515200	1457900	1831200	1617500	1703200	1435500	1474900	2558900	1865500	2794100
Lmhp009464	C22H44NO7P	LysoPE 17:1(2n isomer)	Lipids	6112500	226730	11146000	1919100	3326600	2778400	4804100	5201300	8056800	2691400	1516700	421690
Lmhp012042	C21H38O4	2-Linoleoylglycerol	Lipids	204470	189020	180050	340430	411170	383040	4450700	3767800	3729500	3433800	3720400	4300600
pmb2221	C18H39NO3	4-Hydroxysphinganine	Lipids	10524000	12369000	10714000	10785000	9267100	10716000	4499300	4549600	4795000	4272000	4141500	3600900
pmb0889	C18H30O2	Punicic acid (9Z,11E,13Z-octadecatrienoic acid)	Lipids	1114800	1148800	1044100	3588300	4267500	3600700	2711800	2278900	2263200	4352600	3097500	4096500
pmp001273	C26H50NO7P	LysoPC 18:2	Lipids	1093000	1246400	1232600	2992800	3271700	3258400	3014600	2555100	2708200	4568800	3471700	5490800
Hmsn000210	C17H30O2	Methyl 7,10-hexadecadienoate	Lipids	2354400	2915200	2320700	3426700	4050500	4066900	4292400	4272100	4623000	4609700	3804000	3642700
mws2623	C18H34O2	11-Octadecanoic acid (vaccenic acid)	Lipids	2341900	2130100	1753200	1570100	1099800	948000	4060600	3845800	4163900	5882200	4486500	6040200
Lmyn012331	C18H34O2	Petroselinic acid	Lipids	2579900	2162900	1811500	1489500	1117700	944390	4286100	4161100	4549000	5949700	5041300	6248200
pmb0865	C26H48NO7P	LysoPC 18:3(2n isomer)	Lipids	1560300	1678700	1939200	2857600	3308000	2744200	2820000	2383000	2872600	5970200	3043900	6010600
pmb0881	C23H44NO7P	LysoPE 18:2	Lipids	3597900	4212500	3590400	8957700	8758400	9741400	7277700	6714200	7256700	8411200	6813100	9802300
mws0289	C23H46NO7P	LysoPE 18:1	Lipids	4195900	3464400	2543700	1850600	1949200	2272400	7244200	6333700	6697000	9605000	8295900	11375000
Lmqn008288	C18H36O3	3-Hydroxyoctadecanoic acid	Lipids	14518000	12972000	14211000	10547000	9590400	10230000	12948000	12245000	13403000	11887000	13632000	13432000
pmb0876	C21H44NO7P	LysoPE 16:0	Lipids	10781000	10568000	11070000	6254200	5775900	7796900	12191000	11855000	11204000	13389000	11991000	15650000
mws1491	C18H32O2	Linoleic acid	Lipids	3391900	3257100	3307000	5407200	4529100	4872100	12674000	11369000	12300000	13618000	13430000	13912000
mws0396	C18H34O2	Elaidic Acid	Lipids	6753100	5976700	4640500	4706400	3116300	2592400	12034000	11159000	11955000	15815000	14365000	16122000
Lmhp009890	C28H52NO7P	LysoPC 20:3	Lipids	13208000	10658000	14466000	10768000	13133000	9844000	7221100	6631300	8409700	17808000	8548500	18233000
pmp001281	C26H52NO7P	LysoPC 18:1	Lipids	9184500	5831900	5611000	4055400	4766200	4928600	19692000	14420000	14854000	24331000	22693000	35449000
pmb0855	C24H50NO7P	LysoPC 16:0	Lipids	19079000	19730000	18305000	12026000	11521000	14591000	24161000	21478000	19788000	27404000	25147000	35574000
mws0367	C18H30O2	α-Linolenic acid*	Lipids	21054000	20482000	20335000	21497000	18841000	20425000	31549000	28110000	30931000	32079000	32683000	37878000
pme2827	C16H32O	Palmitaldehyde	Lipids	56078000	55827000	56730000	48438000	52910000	48435000	35121000	35845000	34810000	33278000	31598000	33934000
mws0366	C18H30O2	γ-Linolenic acid*	Lipids	22279000	22227000	21737000	23726000	22092000	20903000	35083000	32971000	32690000	34299000	35632000	41517000
Lmhp010190	C26H52NO7P	LysoPC 18:1(2n isomer)	Lipids	43791000	40597000	26836000	19106000	23207000	20118000	14650000	13466000	14916000	35623000	18316000	36868000
mws0981	C6H5N5O2	Isoxanthopterin	Nucleotides and derivatives	109510	107280	83546	24712	27074	25848	0	0	0	0	0	0
pmb0197	C11H15N5O5	N7-Methylguanosine	Nucleotides and derivatives	17999	6218.6	13407	23928	33049	21782	2660.9	4419	2275	4621.3	3415.3	3383.6
mws1715	C10H13N5O3	Cordycepin (3'-deoxyadenosine)	Nucleotides and derivatives	7286.9	8269.6	7344.2	11868	11552	14633	5866.6	7754	8232.4	7952.2	5940.6	6532.4
pme1373	C9H14N3O7P	2'-Deoxycytidine-5'-monophosphate	Nucleotides and derivatives	24114	24309	21705	6760	7805.1	3106.2	7915	4892	4202.3	8601.8	6232.7	5652.5
pme1187	C10H14N2O6	5-Methyluridine	Nucleotides and derivatives	15281	14216	11691	11056	11952	11679	11283	9133.5	8863.7	8957.1	9991.3	9037.9
pme3882	C9H12N2O5	2'-Deoxyuridine	Nucleotides and derivatives	0	0	0	9	6613.7	5317.5	0	0	13681	9823	7136.1	4658.1
mws1641	C6H4N4O2	Lumazine	Nucleotides and derivatives	37806	44052	32840	60329	56570	58640	7550	5853.4	7935.1	10703	11919	6340
pme2801	C6H6N4O2	7-Methylxanthine	Nucleotides and derivatives	0	0	0	0	0	0	9472.7	15384	21931	13942	12254	9
mws0874	C10H14N5O7P	3'-Adenylic acid	Nucleotides and derivatives	26303	20772	22274	15173	11120	19706	18033	21502	21269	14510	16018	30906
pme2060	C10H13N5	N6-Isopentenyladenine	Nucleotides and derivatives	7460.9	6326.1	10563	1769300	1733500	2313100	17204	33237	13853	18549	19726	17984
pme3007	C9H14N2O12P2	Uridine 5'-diphosphate	Nucleotides and derivatives	30042	40820	43735	32879	47536	63193	24198	25108	25075	24057	21545	28800
mws0976	C9H12N2O6	β-Pseudouridine	Nucleotides and derivatives	27604	24390	33953	35209	29853	46550	28895	46496	51130	33541	43780	46876
pme2651	C21H28N7O17P3	NADP (nicotinamide adenine dinucleotide phosphate)	Nucleotides and derivatives	42688	50080	50593	30150	54403	35445	30752	22818	25537	39069	25350	44121
mws0863	C5H11O7P	2-Deoxyribose-5'-phosphate	Nucleotides and derivatives	64714	58080	39028	189690	152300	229400	38643	58157	64848	52660	57894	62049
pme3968	C6H7N5O	7-Methylguanine	Nucleotides and derivatives	137490	84752	52107	14294	15792	20884	16690	16593	17125	52665	60592	28179
pme2117	C10H15N5O10P2	Adenosine 5'-diphosphate	Nucleotides and derivatives	48478	78584	71719	74189	113280	90769	56605	76796	76894	70637	45280	65527
pme0256	C5H4N4O2	Xanthine	Nucleotides and derivatives	63446	41079	46380	53523	70902	69558	28710	39670	28354	74897	78230	127060
pme2776	C10H12N4O4	2'-Deoxyinosine	Nucleotides and derivatives	59968	40396	40490	77811	85844	88780	46262	60504	52639	75061	59515	43928
mws0884	C10H12N5O6P	Cyclic 3',5'-adenylic acid	Nucleotides and derivatives	9817.2	9308.5	7756.4	27983	29010	38428	48606	53780	46280	75526	58799	70027
pme1119	C10H12N4O5	Inosine	Nucleotides and derivatives	5262.8	5510	3745.5	149160	179630	119450	122470	131960	134760	81359	94459	74161
mws0847	C6H7N5	1-Methyladenine	Nucleotides and derivatives	372220	208100	216070	54313	22953	39898	24815	25106	37673	84448	62839	48996
pme3174	C9H14N3O8P	Cytidine 5'-monophosphate (cytidylic acid)	Nucleotides and derivatives	163440	145800	182400	77595	86613	103450	129850	105950	85249	86758	88155	93126
pme1266	C6H6N4O2	3-Methylxanthine	Nucleotides and derivatives	6655.8	5419.7	7357.4	9	5202	9385.2	60582	81132	113800	87662	62250	9
pmb0998	C10H14N5O8P	Guanosine 5'-monophosphate	Nucleotides and derivatives	58623	71887	93376	36461	64603	54024	38777	58371	75364	121410	63198	82687
pme3188	C9H13N2O9P	Uridine 5'-monophosphate	Nucleotides and derivatives	233280	303410	285160	152710	163670	163050	128340	99981	99604	129550	146350	148540
pme2746	C27H33N9O15P2	Riboflavin 5'-adenosine diphosphate	Nucleotides and derivatives	145180	119840	137880	92528	68069	108470	138220	149410	129290	132300	133290	149580
pme0183	C5H5N5O	Isoguanine	Nucleotides and derivatives	327750	254260	166800	274810	228090	367350	124380	141350	137420	141460	169000	166280
Hmhp001812	C11H15N5O4	2'-O-Methyladenosine	Nucleotides and derivatives	238720	155090	149680	196990	193700	208680	82287	93489	111250	143280	150580	80724
pmb0374	C5H5N5	2-Aminopurine	Nucleotides and derivatives	67747	73266	48975	104890	98729	119580	104760	125520	119690	149750	124940	159850
mws0675	C11H15N2O8P	β-Nicotinamide mononucleotide	Nucleotides and derivatives	130780	154070	174690	128610	165930	148360	105220	88785	112340	154140	154690	178000
pme3184	C10H14N5O6P	2'-Deoxyadenosine-5'-monophosphate	Nucleotides and derivatives	189890	164060	237610	49245	135690	103690	132500	105250	142510	158440	159220	140940
mws1060	C10H12N4O5	9-(Arabinosyl)hypoxanthine	Nucleotides and derivatives	42835	41338	39962	97732	91475	102090	84391	86986	117230	175060	144550	199120
mws0609	C10H12N5O7P	Guanosine 3',5'-cyclic monophosphate	Nucleotides and derivatives	371000	468280	418870	166170	144530	202980	110230	133850	146180	184590	181940	158870
pmc0066	C10H13N4O7P	2'-Deoxyinosine-5'-monophosphate	Nucleotides and derivatives	35231	34047	34473	202300	439730	203540	291500	377090	350160	184670	176290	188650
pme0257	C4H4N2O2	Uracil	Nucleotides and derivatives	330700	287850	189970	264610	224600	284910	157150	194030	176870	186330	161970	167590
Zmfn000481	C14H22N2O16P2	Uridine-5'-diphosphate-D-Xylose	Nucleotides and derivatives	180820	248250	226400	235330	275580	219130	192500	183780	188040	190040	180600	181210
pme1194	C9H13N3O4	2'-Deoxycytidine	Nucleotides and derivatives	97205	53856	165770	84172	85610	69917	137760	125300	301070	208450	119010	89904
pmb0532	C10H13N4O8P	Inosine 5'-monophosphate	Nucleotides and derivatives	73294	61295	73760	94140	104530	82484	132440	139120	165050	304380	138740	194540
mws0668	C10H12N4O6	Xanthosine	Nucleotides and derivatives	126350	141760	123300	253810	267050	252720	164850	224990	370920	308520	319390	154680
Lmcp002302	C12H17N5O5	N6-(2-Hydroxyethyl)adenosine	Nucleotides and derivatives	367600	299300	335720	2916100	2697200	3288700	238950	205590	225740	333770	278640	310640
pme3967	C12H17N5O5	2-(Dimethylamino)guanosine	Nucleotides and derivatives	392900	336500	363860	3276700	3053000	3687700	243580	231120	248070	358680	303610	310660
pme0264	C10H14N2O5	Thymidine	Nucleotides and derivatives	360780	254070	370620	291640	309570	354290	225370	213550	632770	445660	256650	166070
mws0248	C9H12N2O6	Uridine	Nucleotides and derivatives	223630	263220	247530	262010	244350	382210	367690	347190	337390	466830	335360	410640
mws0251	C5H6N2O2	Thymine	Nucleotides and derivatives	268740	141960	102470	243040	207760	449820	114970	245320	193160	562480	626960	109320
pmb0530	C21H27N7O14P2	Nicotinic acid adenine dinucleotide	Nucleotides and derivatives	212790	227990	260770	221280	275630	272680	295450	308240	341420	569970	450970	457040
pme1109	C5H5N5O	Guanine	Nucleotides and derivatives	956440	618840	433660	543980	543950	694900	309090	436590	368010	581710	409470	377660
pmb2507	C5H11O7P	2-Deoxyribose-1-phosphate	Nucleotides and derivatives	777350	715150	726180	2616700	2435200	3036600	547050	548380	627850	719410	931660	770420
pme3961	C10H13N5O3	2'-Deoxyadenosine	Nucleotides and derivatives	744690	697070	687580	1273000	1271700	1578500	643270	883430	898860	873990	878340	761150
ML10180524	C9H13N3O5	Cytarabine	Nucleotides and derivatives	164290	114590	233960	315240	209910	201110	408840	519640	591080	1048700	649200	618850
pme1184	C10H13N5O4	2'-Deoxyguanosine	Nucleotides and derivatives	593450	529370	705410	709410	722120	765670	585130	887530	1831600	1584600	1497500	428770
pme3732	C9H13N3O5	Cytidine	Nucleotides and derivatives	674370	535980	864340	1062400	1167100	1343800	1618500	1213100	1727000	1780800	2123800	1880000
pme3337	C14H17N5O8	Succinyladenosine	Nucleotides and derivatives	2418900	2254100	2594600	3377700	3189100	2881200	1386300	1355500	1540000	1872000	1537800	1547500
pme0230	C10H13N5O4	Adenosine	Nucleotides and derivatives	719930	736660	574910	1229600	1241200	1662700	1541700	1529900	1509700	1913400	1671100	1878700
pmb2922	C15H24N2O17P2	Uridine 5'-diphospho-D-glucose	Nucleotides and derivatives	1782500	2352400	2020200	2217600	2442600	2133200	2179800	2108200	2017500	2299500	2233200	2594500
pmb0981	C10H14N5O7P	Adenosine 5'-monophosphate	Nucleotides and derivatives	911060	757130	900910	1378300	1402200	1244100	1797600	2037800	2180100	4139700	2379200	2673400
mws0255	C4H5N3O	Cytosine	Nucleotides and derivatives	5976900	1725400	10456000	1230800	1881100	2093100	3642500	8492500	9231200	6021600	6756200	603500
pme1178	C10H13N5O5	Guanosine	Nucleotides and derivatives	3805800	3550600	3312500	4604400	4353700	4806000	5251900	5289300	5799100	6794700	5940500	6265200
pme1474	C11H15N5O3S	5'-Deoxy-5'-(methylthio)adenosine	Nucleotides and derivatives	5147300	4443400	3648600	7354500	7224600	12427000	6270800	6456800	6609600	6802400	6368500	5909900
pme0040	C5H5N5	Adenine	Nucleotides and derivatives	5990300	4643600	4118100	3889500	4181200	4880000	4687100	5536900	5837200	7598300	5616000	5983400
pmc0274	C6H6N4S	6-Methylmercaptopurine	Nucleotides and derivatives	7141300	8408000	9462300	8221000	7650000	9305000	7066200	7338500	7602800	8007400	10404000	8949800
mws0972	C6H12O3	6-Hydroxyhexanoic acid	Organic acids	0	0	0	22416	41212	19607	0	0	0	0	0	0
pme2006	C9H16O4	Diethyl glutarate	Organic acids	3659.6	2076.5	2857.1	1879.9	2153.5	1905.1	1761.9	2548.9	1833.5	2423.2	2913	2577.3
mws2628	C5H11NO2	N-Methyl-4-aminobutyric acid	Organic acids	4746.7	5801.9	4106.8	555.64	2184.7	2041.1	2539.6	5048.8	5105.5	3141.6	2003.1	3153.3
Lmbn001609	C6H10O4	2-Acetyl-2-hydroxybutanoic acid	Organic acids	4683.9	7505.4	9	17096	17634	19192	9	5874.3	12276	5387	4487.1	9155.5
mws0236	C2H7NO3S	2-Aminoethanesulfonic acid	Organic acids	17545	21168	32359	8186.4	13616	12448	11481	12338	8990	10322	16043	12708
Lmbn003524	C9H16O3	9-Oxononanoic acid	Organic acids	7832.4	15074	11911	7936.7	11467	12039	9886.1	7360.3	10563	10966	10264	10109
pma2400	C11H18O	Dihydrojasmone	Organic acids	7760.1	12879	9495.5	11790	10998	12191	22578	24886	14742	16211	23702	13144
pme1730	C4H6O4	D-Erythronolactone	Organic acids	0	0	0	7167.5	10198	16147	18798	16053	18810	17268	14763	9061.3
mws0489	C8H6O3	Benzoylformic acid	Organic acids	17914	11111	7087.4	31616	13923	26331	0	0	0	17432	11669	13383
mws0242	C8H14O4	Suberic acid	Organic acids	30454	29868	29035	40378	34220	26821	14402	7116.6	14602	17992	7228	21291
mws0262	C4H6O6	L-Tartaric acid	Organic acids	20098	26153	26428	28168	34921	40278	14772	38863	32280	18921	17054	13462
Lmrn003000	C9H10O3	2-Hydroxy-3-phenylpropanoic acid	Organic acids	44758	21301	15266	25138	22307	26646	21808	17406	20764	19082	24018	28893
pme3146	C5H10N2O3	β-Ureidoisobutyric acid	Organic acids	5663.8	3154.6	9	30153	30369	31740	4441.1	2620.3	5044.7	21567	19605	17390
mws0601	C5H5NO2	Pyrrole-2-carboxylic acid	Organic acids	86580	75111	37178	17791	10611	15735	9	7199.2	11059	25476	32203	43403
Lmgn000242	C6H10O6	4,5,6-Trihydroxy-2-oxohexanoic acid	Organic acids	22367	16897	12998	6881.2	4508.2	12474	18961	11650	8074	29093	19831	18563
pme2761	C5H6O6	4-Hydroxy-2-oxoglutaric acid	Organic acids	318580	393350	423330	123160	196170	118620	81485	56783	73522	30080	100600	73123
pme1654	C12H18O3	Jasmonic acid	Organic acids	30243	40720	28311	38124	38627	37164	33448	38935	37832	33577	35464	29686
mws0574	C4H8O3	2-Hydroxyisobutyric acid	Organic acids	11680	14593	11071	32087	33831	25930	14911	21283	15172	35318	23390	26067
Lmbn002072	C7H12O4	2-Propylsuccinic acid*	Organic acids	87893	96903	73195	57464	72766	65446	22109	43429	45332	35798	31788	49083
pme2074	C18H29NO4	(-)-Jasmonoyl-L-isoleucine	Organic acids	73249	105250	56056	92182	105800	89166	32786	51319	45606	38457	46102	38233
Lmgn000224	C5H6O5	2-Methyl-3-oxosuccinic acid	Organic acids	23188	23590	13714	40746	65185	56171	42146	41094	45182	41718	36373	27892
pmb2826	C5H8O5	L-Citramalic acid	Organic acids	22989	24252	17525	36873	41418	47127	30988	49962	49937	43177	49351	32920
Zmjn001813	C7H12O4	Pimelic acid*	Organic acids	121540	80920	87057	54060	66614	80612	31494	32958	38784	43868	26773	43750
pme3154	C6H12O4	Mevalonic acid	Organic acids	71401	90009	104400	127050	118630	89458	28942	24654	28211	50644	22879	54294
mws0823	C5H8O3	3-Methyl-2-oxobutanoic acid	Organic acids	28769	43361	19558	111390	84283	97636	54045	66204	41091	59453	61137	51502
Zmgn000217	C5H6O4	Methylenesuccinic acid	Organic acids	14904	25095	19798	31699	28652	34376	42663	59609	70221	73003	92048	82618
ML10176345	C7H8O5	3-Dehydroshikimic acid	Organic acids	107690	109260	75776	86136	117270	94420	60406	71901	49962	75633	75499	59069
mws0376	C4H4O4	Fumaric acid	Organic acids	16974	28416	21869	300700	513110	344500	71507	34384	47134	78566	85633	48908
Lmbn001288	C5H8O4	2-Hydroxy-2-methyl-3-oxobutanoic acid*	Organic acids	29017	25603	39596	397720	382010	420640	76340	61287	97527	80209	95474	101080
Lmbn001676	C6H10O4	3-Hydroxy-3-methyl-2-oxopentanoic acid	Organic acids	0	0	0	26639	13728	25829	42909	32368	44793	90123	59741	46126
Hmcp004650	C16H30O4	Hexadecanedioic acid	Organic acids	188540	185320	122310	100640	90327	119400	59206	50208	52804	91715	103010	79375
mws0341	C6H12O3	2-Hydroxyisocaproic acid	Organic acids	134010	203550	58182	45752	27180	50064	59970	63937	73294	94352	112410	72231
mws0425	C5H6O4	Citraconic acid	Organic acids	270760	217690	121870	455570	336580	710620	144900	211960	102760	98273	142940	133340
mws1189	C6H10O7	D-Galacturonic acid*	Organic acids	446490	363280	603640	84286	260980	186550	80414	88696	110820	100610	120830	125540
Zmpn000638	C4H9N3O2	3-Guanidinopropionic acid	Organic acids	1077500	1971900	731360	188990	212040	171520	155880	166080	156380	145480	153090	170200
Lmbn000216	C5H8O5	3-Methylmalic acid*	Organic acids	108180	58861	78902	83252	154710	104630	131150	151040	125050	148700	122140	139110
Wmzn000227	C6H10O4	2,2-Dimethylsuccinic acid	Organic acids	251930	299090	382670	348130	319120	333370	124340	126170	137730	160210	178640	166460
Zmyn000247	C5H8O5	2-Hydroxyglutaric acid*	Organic acids	87865	42154	65686	75789	72630	106320	117670	115870	114610	170950	126420	134040
pme3009	C6H6O6	trans-Citridic acid	Organic acids	91494	166230	181220	165210	162250	278110	163430	175670	172870	175580	165280	164680
pmb2657	C10H18N4O6	Argininosuccinic acid	Organic acids	84921	66418	57219	207480	177100	183530	168180	176070	187470	193610	180220	206830
mws0576	C4H8O3	3-Hydroxybutyric acid	Organic acids	953600	1965200	957160	571260	0	0	0	0	0	224160	210580	742750
mws0147	C5H10O3	β-Hydroxyisovaleric acid	Organic acids	608840	514440	278790	220940	315740	384310	146860	254420	152000	226370	186760	196370
pmf0420	C9H10O2	Benzyl acetate	Organic acids	244380	234320	256660	172830	198190	207670	252670	206780	257040	256990	265380	235680
pme0295	C6H11NO3	4-Acetamidobutyric acid	Organic acids	182630	210130	239510	227540	204550	325150	322170	146140	153260	273900	252720	375100
mws0208	C6H10O4	Adipic acid*	Organic acids	254830	309880	461400	279970	321080	339190	294250	216800	314660	313780	433990	346130
pme0243	C5H8O4	Glutaric acid	Organic acids	392440	327920	214060	119740	56452	121340	267240	133000	278400	317360	210190	276480
mws4052	C4H7NO2	1-Aminocyclopropane-1-carboxylic acid	Organic acids	308000	392260	372120	346720	454070	439010	348740	358120	360710	337540	384330	337330
mws0924	C6H10O4	2-Methylglutaric acid*	Organic acids	242760	323640	432410	221440	296850	346020	275450	220360	292180	344320	424320	288240
Lmbn002862	C7H6O3	3-Hydroxybenzoic acid	Organic acids	2372900	4220500	1210000	1765500	1356400	1663100	343600	513240	438340	362160	369430	352730
Lmqp000873	C4H4O3	Succinic anhydride	Organic acids	113310	161660	122850	471950	367620	543130	367400	393680	432880	391540	399370	447320
Lmbn000193	C3H4O4	Tartronate semialdehyde*	Organic acids	21468	65771	18909	300590	240770	490790	1046400	850210	729740	408720	536790	654450
pme0220	C13H20O3	Methyl jasmonate	Organic acids	0	0	0	0	0	0	325930	302540	268990	415460	378230	425150
ML10172161	C3H4O4	Hydroxypyruvic acid*	Organic acids	28730	67489	24993	258670	210270	576890	1007200	773600	653980	454580	477220	747230
pme2380	C5H6O5	α-Ketoglutaric acid	Organic acids	296470	308680	397400	678960	1153700	702560	561440	532150	699700	504540	405780	370230
mws0177	C5H4O3	2-Furoic acid	Organic acids	4028800	4427300	3183000	376380	373840	411010	568210	751960	461400	558160	607150	556270
mws0473	C5H8O4	2-Methylsuccinic acid*	Organic acids	240600	257540	348800	3930200	3549100	4083100	695390	677760	857700	668470	862210	927190
pme1216	C6H5NO2	2-Picolinic acid	Organic acids	322850	369550	275510	739760	776850	988070	622510	676120	623410	670610	627460	734450
pmb3101	C7H12O5	2-Isopropylmalic acid	Organic acids	897130	780480	462230	2705800	1818100	2315500	378550	470040	545030	701760	577570	853040
Lmbn001754	C7H12O5	3-Isopropylmalic acid*	Organic acids	762150	684360	471180	2629400	1765700	2218200	359490	472880	486400	744060	584970	803220
Lmgn000160	C4H8N2O3	3-Ureidopropionic acid	Organic acids	2222800	1500000	2422100	299410	220620	419010	530900	467050	456030	773730	806140	842730
Zmgn001448	C7H12O5	2-Propylmalic acid*	Organic acids	814660	745010	418420	2436700	1911700	2298200	369520	497640	505230	779150	534520	877670
pme3096	C3H5NO4	Aminomalonic acid	Organic acids	211410	325370	195370	1232600	700920	1151000	621990	734660	910550	806660	758200	796650
mws0237	C9H16O4	Azelaic acid	Organic acids	748520	657900	605300	862340	776660	956660	609170	555240	665950	821190	587010	576180
Lmbp000668	C6H5NO2	Isonicotinic acid	Organic acids	168380	169850	166370	403920	474640	411330	437540	567730	590060	880830	513150	578300
pme3207	C6H6O4	Muconic acid	Organic acids	443990	362450	334540	754650	939730	800320	1468600	1258500	1339900	1143300	1392500	1244800
mws0344	C5H10O6	D-Xylonic acid	Organic acids	2247400	2659200	2493200	2072400	2325500	1960500	1321100	1070600	1321500	1192700	1212600	1284000
mws0671	C4H9NO3	L-Homoserine*	Organic acids	1923800	2348100	2043600	1731000	2236500	1780200	1217100	1257100	1457500	1228100	1805800	1397400
mws0567	C5H11N3O2	4-Guanidinobutyric acid	Organic acids	34436000	28410000	27545000	3405100	4068500	3895000	1829200	1191100	1464200	2019000	1926600	1728800
pme0274	C6H13NO2	6-Aminocaproic acid	Organic acids	2026800	2106900	890760	2226600	2358200	3151100	3028700	2827000	2352500	2152500	3581900	3077300
pme2550	C6H6O6	Cis-Aconitic acid	Organic acids	1136900	1534900	974710	3195700	3747400	3901200	2160900	2363500	2452200	2409000	2638200	2098600
Lmmn001643	C9H8O3	2-Hydroxycinnamic acid	Organic acids	510240	685200	410360	437380	488850	519070	1321900	1705600	1684500	2431000	1993800	2128700
Zmgn000503	C5H10O4	2,3-Dihydroxy-3-methylbutanoic acid	Organic acids	1059400	1182100	1364800	2422700	2030900	2576100	2260200	2760100	2697800	2471700	1797300	1441800
mws0277	C7H12O6	Quinic Acid	Organic acids	1135600	1264300	1161000	2386000	2520200	2390800	2730400	2825600	2630600	2753700	2442300	2926800
pme0282	C8H6O4	Phthalic acid	Organic acids	2381600	2215700	2273600	2089100	1891700	1793000	2843200	3338400	3070800	2878300	2840800	2519300
Lmbn001467	C7H13NO3	5-Acetamidopentanoic acid	Organic acids	3566400	4446100	3643000	2626400	2699500	2799200	2986700	2875800	3003300	3166700	3570600	2835700
pme3011	C4H9NO2	γ-Aminobutyric acid	Organic acids	2636600	2642200	2834300	2662300	2871900	2410000	2212600	2698100	1939700	3776400	2777300	3747300
mws0639	C7H6O4	2,3-Dihydroxybenzoic acid*	Organic acids	3762700	2895800	2769100	6353000	5884800	8360100	4760400	5563900	5053100	4105200	5187700	3811900
pme1975	C3H4O4	Malonic acid	Organic acids	394920	871340	185120	3477600	2555800	4934900	10460000	8512300	7897600	4165100	4455000	6957100
mws0154	C7H10O5	Shikimic acid	Organic acids	3250400	4265400	3025000	8587300	7895300	8912400	4371100	5153600	6965600	5131900	5168500	4603500
Zmyn000453	C6H8O7	Isocitric acid	Organic acids	2270400	2561300	2218800	4754600	5108000	4542000	5479700	5090900	5074800	5389500	4747000	5372900
mws0275	C4H6O5	L-Malic acid*	Organic acids	3149700	3731500	3786800	6283000	6363100	6063200	7069600	6734900	7201000	6576400	6872300	5777700
Lmmn003323	C16H32O3	2-Hydroxyhexadecanoic acid	Organic acids	10355000	10190000	8039600	10376000	9464700	10697000	9811900	8889300	10905000	10318000	11033000	8682600
mws0470	C4H6O4	Methylmalonic acid*	Organic acids	5692600	8214400	5392500	29958000	18497000	29247000	16301000	20596000	23974000	21114000	20096000	20808000
mws0192	C4H6O4	Succinic acid*	Organic acids	5642500	8355000	5484000	30325000	18046000	29590000	15744000	19627000	24138000	21907000	19573000	20604000
Lmbn000198	C4H6O5	3-Dehydro-L-threonic acid*	Organic acids	12176000	13762000	14075000	20923000	19456000	22266000	23690000	25347000	26432000	25153000	21605000	18404000
mws0281	C6H8O7	Citric acid	Organic acids	8117600	10484000	7945600	21834000	19580000	21954000	23752000	25984000	25704000	26181000	24806000	26057000
pme2914	C6H10O5	3-Hydroxy-3-methylpentane-1,5-dioic acid	Organic acids	13546000	14575000	16561000	19368000	24342000	32508000	26115000	27650000	31426000	28770000	26085000	24802000
pmf0367	C9H6O4	5,7-Dihydroxychromone	Others	16790	11824	18416	55208	35693	32947	0	0	0	0	0	0
pme0513	C5H12O5	Xylitol	Others	0	0	0	106800	70524	88438	0	0	0	0	0	0
mws0437	C5H12O5	D-Arabitol*	Others	0	0	0	198650	111010	132030	9	10285	15067	5016.8	5440	8697.3
Zmyn000083	C6H14O12P2	D-Glucose 1,6-bisphosphate	Others	24115	20501	20958	19285	30755	27656	11592	10691	7571.2	5331.8	5925.4	8049.3
pme0500	C18H32O16	D-Melezitose	Others	11536	9432.5	4192.6	6819	11226	6293.3	13995	14023	12584	7351.5	14011	17166
pmf0314	C20H34O	(+)-cis-Abienol	Others	3268.5	2110	1667.3	5084.1	2130.2	3296	9316.3	7609.4	8496.8	7771.4	8370.9	8194.4
mws0438	C5H12O5	L-Arabitol	Others	0	0	0	114300	79319	122220	11706	7076.7	8590.7	10477	9	6536.9
mws1423	C14H14O2	Dihydropinosylvin	Others	1516.7	1546.6	1122.3	3094.7	9012.9	6073.7	2671.9	6646.9	3090.9	10879	6488.5	4577.9
pmn001423	C19H30O8	Roseoside	Others	35571	48939	32907	14079	14165	20599	10117	30890	8695.6	13323	9547.2	24036
mws0213	C5H12O5	Ribitol*	Others	27374	18445	19184	243140	174090	201490	11848	12022	16333	14026	7222.7	10911
pme1261	C9H19NO4	D-Panthenol	Others	26538	36601	73022	57870	77951	47520	23590	16039	16955	15628	13786	21721
Cmsp010137	C16H16O2	Pinosylvin dimethyl ether	Others	21121	17098	20066	13484	13608	28669	10356	8279.4	6572.3	16340	10349	20773
mws1589	C18H32O16	D-Panose	Others	3069.2	7943.8	12112	16530	4930.9	8238.5	27789	31500	17328	16391	18333	11898
Zmyn000110	C6H14NO8P	D-Glucosamine 1-phosphate	Others	20249	18329	11169	39200	28445	35370	8203.7	6411.3	11875	16429	14820	7135.6
pmn001400	C19H20O8	2,3,5,4'-Tetrahydroxystilbene-2-O-D-xyloside	Others	30476	27129	32774	0	0	0	0	0	0	17105	11620	13329
pmb0952	C12H17N4OS+	Thiamine (vitamin B1)	Others	316460	389080	319280	43083	33044	26221	26234	19512	18779	17718	27534	24943
pma6455	C5H11O8P	Ribulose-5-phosphate	Others	47984	33372	78419	0	0	0	17925	9096.7	20688	20367	11695	8818.2
pme2816	C20H28O2	4-Oxoretinol	Others	31326	43508	23682	39050	28575	23706	26313	23796	34006	21508	33149	18353
pmb0801	C14H19NO9	4-Pyridoxic acid-O-glucoside	Others	33877	25026	53812	0	0	0	10398	8143	9427.7	22978	17431	11605
Hmyp002656	C11H11NO4	Methyl dioxindole-3-acetate	Others	65636	27338	14152	11555	14108	11806	32835	22122	50426	24028	41820	32535
pme2289	C20H30O	Retinol (vitamin A1)	Others	60217	60938	107880	15992	22401	27231	25833	29264	32114	24789	30223	34650
mws1499	C5H10O5	D-Arabinose	Others	42909	28295	53262	28006	41095	25821	52358	27840	36416	25588	34527	46439
pme2253	C6H10O6	L-Gulono-1,4-Lactone	Others	0	0	0	59728	70761	52403	16486	9	28546	31131	16988	23450
Zmpn000095	C6H15O9P	Sorbitol-6-phosphate	Others	22185	18828	25324	16461	15358	13417	23524	33686	28995	32829	27750	25577
pme2435	C6H12O5	L-Fucose	Others	156730	184760	125660	45263	50103	24066	53165	36772	55004	35729	38200	39134
pmb0786	C6H13NO5	D-Glucosamine	Others	158620	42579	58373	93424	52948	44154	53405	56287	65383	42849	35796	57760
mws2104	C7H14O6	D-Pinitol	Others	108390	84227	99481	77542	124110	103200	68913	57826	73622	47992	65901	51950
mws2523	C12H23O14P	Trehalose 6-phosphate	Others	34248	23329	22674	26338	25974	25738	35723	37648	37523	48790	46611	45694
Zmzn000078	C3H7O6P	Dihydroxyacetone phosphate	Others	83175	77653	100580	80122	109960	100410	42514	48711	45838	50631	47830	52750
pmb2653	C24H42O20	D(+)-Melezitose O-rhamnoside	Others	33384	31586	41284	73636	66998	88487	41421	40791	53537	55534	55736	44719
Zmjp000624	C8H9NO3	Pyridoxal	Others	39961	34795	34566	38756	43921	40263	39822	41483	45488	56120	34445	38149
Zmzn000079	C4H9O7P	D-Erythrose-4-phosphate	Others	83228	82615	84293	59043	77368	65374	43095	46553	39838	57250	62290	60115
mws0889	C4H8O5	D-Threonic acid	Others	24848	27363	30699	70814	58220	56839	64330	60785	48121	57452	61811	47805
pme2266	C10H16N2O3S	Biotin	Others	29482	46860	29307	52413	58681	93663	36535	52996	68876	59172	53082	46067
pmf0348	C10H20O3	2,6-Dimethyl-7-octene-2,3,6-triol	Others	75538	68096	48056	88187	91396	100320	63759	66328	76484	65508	54410	58345
ML10171848	C5H8O5	D-Arabinono-1,4-lactone	Others	158030	183680	188340	211920	325650	254250	79199	88275	95180	68624	79819	103990
pme3081	C8H12N2O2	4-(Aminomethyl)-5-(hydroxymethyl)-2-methylpyridin-3-ol	Others	130990	164270	129080	83038	76079	110940	79237	66180	72075	75362	87581	94064
pme3705	C6H10O7	D-Glucoronic acid*	Others	410470	434820	647660	129450	307120	207430	114790	96771	126840	78172	87646	130770
pme1014	C31H40O2	Menatetrenone (vitamin K2)	Others	183120	192260	223950	92250	87130	105590	94703	93159	89808	96611	94918	105860
pmn001394	C20H22O9	2,3,5,4'-Tetrahydroxystilbene-2-O-glucoside	Others	297440	215050	229660	156200	116460	97997	68000	62028	73029	100200	280930	135630
Hmcn000192	C7H14O7	Sedoheptulose	Others	93595	96347	108360	52551	62917	60994	112120	72617	76540	112960	85316	143950
pmb0764	C6H9NOS	4-Methyl-5-thiazoleethanol	Others	522480	417800	303440	138090	119750	215320	98418	138700	124550	145540	143810	148380
pmn001399	C20H22O9	2,4,6,4'-Tetrahydroxy-stilbene-2-O-glucoside	Others	979260	861640	855410	634890	643500	513880	184850	192630	256720	163000	191150	198790
Zmgn000173	C5H10O5	D-Ribose	Others	137060	115940	115670	144310	140430	158430	248950	171070	183390	204460	163310	184100
Lmmn000214	C18H32O15	Solatriose	Others	216610	314750	300310	367130	257800	477630	180870	203900	253430	246320	237620	245120
pme0516	C6H12O6	Inositol	Others	317450	367970	300330	291870	298960	296160	310130	316740	340280	268320	256570	308590
MA10039492	C6H6O6	Dehydroascorbic acid	Others	145160	195540	200300	806200	672500	927410	262300	339810	460350	301490	381480	296210
Zmpn000199	C6H10O8	D-Galactaric acid*	Others	363860	304420	408910	161810	183520	215470	291300	184670	263470	302030	246090	385330
Zmyn000108	C6H10O8	D-Saccharic acid*	Others	336830	334170	412960	149040	186090	258100	288900	201170	259520	326450	240780	437110
pmb0789	C14H21NO8	Pyridoxine-5'-O-glucoside	Others	683610	618150	794270	189110	207890	150660	281500	374190	390140	434010	308110	317320
mws0232	C17H20N4O6	Riboflavin (vitamin B2)	Others	1330600	927580	984910	405500	377710	517820	334440	347390	524510	449890	360870	219630
pme2134	C4H10O4	D-Threitol	Others	447800	389420	489850	581700	513650	505290	542650	572520	350820	504220	400230	549520
Hmmn007137	C15H14O3	3,4′-Dihydroxy-5-methoxystilbene	Others	224530	277320	197180	298780	324140	253400	351120	519210	234290	519690	297690	766100
pme1383	C8H11NO3	Pyridoxine	Others	2898700	3189300	2670500	332810	377680	287270	381000	423350	413290	568050	384220	452380
mws0133	C6H6N2O	Nicotinamide	Others	1078200	816440	535490	949230	914030	1493600	506440	585490	465420	637480	733560	802680
Cmsp003083	C26H32O11	Dehydrodiconiferyl alcohol-4-O-glucoside	Others	222090	441660	187170	646760	418440	574080	826400	855820	831530	661550	737660	663810
pma3101	C11H14NO6+	Nicotinate D-ribonucleoside	Others	357770	331660	337760	25700000	29386000	28489000	859060	658730	751350	763060	832210	983030
HJN012	C20H26O7	4,7,9,9'-Tetrahydroxy-3,3'-dimethoxy-8-O-4'-neolignan	Others	511410	624470	445750	787570	924800	975380	949880	986840	963010	765980	823640	737420
mws1333	C12H22O11	Melibiose	Others	345070	384870	298020	606010	467400	528440	740340	779390	845700	780860	825530	659100
pme0490	C6H5NO2	Nicotinic acid (vitamin B3)	Others	176800	166350	179670	484200	459320	424290	420640	574530	589580	855850	501440	521800
Zmgn000447	C3H7O7P	3-Phospho-D-glyceric acid	Others	320060	371640	375510	413890	380940	326980	615590	619810	710080	863020	683140	951180
pmf0139	C6H12O6	D-Galactose*	Others	3188800	2918600	3044500	1556100	1617900	1527200	1539200	1212100	1481100	880050	805260	850350
pme2165	C5H4N2O4	Orotic acid	Others	8419300	10310000	3358600	2484500	2339900	2706300	1595500	1945900	885180	897200	1488900	1102000
pme3313	C6H13O9P	D-Fructose 6-phosphate*	Others	1136600	1304100	1236800	1068100	1122600	1020100	831180	899960	1051100	993920	897670	943310
pmf0138	C6H12O6	D-Mannose*	Others	3523300	3686700	3729700	2183100	2722700	2013000	1779400	1428100	1591100	1104300	944410	936720
Zmhn001746	C20H22O9	Piceatannol-3'-O-glucoside	Others	323490	520690	352120	629720	619720	873510	792690	1014000	1185300	1139900	849850	1024800
mws4170	C6H12O6	D-Glucose*	Others	4412600	4514600	4480700	2553700	2662900	1917900	2130300	1557600	1847500	1199900	1171800	1188600
Lmsn000381	C12H22O11	D-Maltose*	Others	733370	910130	528760	1572900	829400	1184900	1577600	1255000	1613500	1269800	1181800	1079200
pme0534	C6H12O7	Gluconic acid	Others	2407300	1572600	4917200	562380	610220	616660	1146700	1228400	1176000	1298300	1331400	1220700
Zmhn101746	C20H22O9	Tetrahydroxy-stilbene-O-glucoside	Others	298940	573150	326990	749000	684550	883890	964360	1076700	1407400	1344600	915440	1258200
mws1164	C6H12O6	D-Fructose*	Others	4837800	4417300	4583700	2769300	2694900	2429800	2171900	1594600	2012800	1420400	1145100	1207000
mws1155	C6H14O6	D-Mannitol*	Others	15415	17320	14597	104690	106650	106720	1421300	1556700	1465900	1444600	1173300	1401800
pmf0174	C10H22O	1-Decanol	Others	1133600	1120300	1073800	1148300	1036600	1089400	1400600	1366500	1345500	1445400	1369600	1376600
pme2596	C8H9NO4	4-Pyridoxic acid	Others	1239300	756090	957210	243460	351890	218330	1392200	1581700	2025400	1594100	1197000	644770
pmf0175	C10H22O	2-Decanol	Others	1394400	1298800	1212200	1386800	1335900	1323500	1726100	1669600	1632900	1643800	1703600	1738400
mws5040	C12H21O11Na	Turanose	Others	1883500	1601400	1842100	1512000	1776300	2404100	2706800	2448100	3187400	1689000	2251300	2211900
pmp001045	C15H22O8	Bartsioside	Others	673310	1041500	366480	2277500	2001600	2091700	2284000	2568100	2235500	1795300	1990300	1999800
MA10039641	C12H22O11	Lactobiose	Others	734810	689880	756650	1388900	1087000	1630600	1455600	1983500	1261600	1905200	1548800	1257900
mws0264	C12H22O11	D-Trehalose*	Others	857130	674620	630730	1486800	1014500	1182200	1683600	1675100	2431100	2085400	1801200	1529400
Lmgp004223	C14H12O3	Trans-resveratrol	Others	577540	717610	421600	1017200	707900	2003000	1422800	2019700	1820300	2117600	1514500	2094100
mws0866	C6H13O9P	D-Glucose 6-phosphate*	Others	2340800	2894800	2346500	2171000	2320000	2358600	1902500	1988200	2238800	2287300	2252600	2405200
mws1090	C6H13O9P	Glucose-1-phosphate*	Others	2464700	2959600	2818300	2349100	2133800	2205300	1804100	2043100	2279300	2331100	2030300	2534600
pmb3081	C6H11PO11	Glucarate O-phosphoric acid	Others	1935900	2475700	1529800	3311400	3227700	3413300	1989000	1695300	2612300	2505000	2128600	1902100
pme0519	C12H22O11	D-Sucrose*	Others	1140200	1211800	1130200	1715800	1711700	1548700	2135000	1996600	2983400	2659300	2735900	2077800
Cmsp008655	C15H14O2	Pinosylvin methyl ether	Others	445010	355690	749110	785480	1302400	1045100	895580	1709100	559250	2860700	1703900	2464700
mws5038	C12H22O11	Isomaltulose*	Others	1398500	1322000	1268300	2769200	2004200	2446300	4039900	3755600	4139600	4118200	3468200	3564000
mws1080	C12H22O11	Galactinol	Others	2352400	2764900	2536700	4330000	3437800	3927200	5081200	5079000	5594100	4289500	4883900	4510000
mws0214	C6H14O6	D-Sorbitol	Others	14573	22305	15080	269620	313990	331650	4246100	4299700	4438700	4453500	3684100	4402500
pme2237	C6H14O6	Dulcitol*	Others	33192	36368	34481	282440	328990	339890	4155600	4876900	4504800	4771900	3981700	4396700
Zmhn001970	C20H22O8	Piceid	Others	1727500	2162800	944480	3216600	2581900	4828800	3388100	5713300	5665800	6561000	6075100	6223400
mws1337	C9H17NO5	D-Pantothenic acid	Others	9445600	8195500	8644400	5639800	6585100	7812000	9889400	8356900	8943500	9334900	9974400	9178600
Lmhn001477	C13H12O9	2-Caffeoyl-L-tartaric acid (caftaric acid)	Phenolic acids	0	0	0	15412	14783	21930	0	0	0	0	0	0
mws0182	C8H8O3	p-Hydroxyphenyl acetic acid	Phenolic acids	28118	22485	11255	24787	20668	34815	0	0	0	0	0	0
Hmgn001653	C7H6O3	Protocatechualdehyde*	Phenolic acids	203910	428760	128250	148960	145570	103750	9	34840	28631	0	0	0
pmp000091	C23H24O9	1,3-O-Diferuloylglycerol	Phenolic acids	7001.8	4624.4	6082.3	4557.1	8057.6	5559.1	4906.7	5662.1	9947.9	1771.7	1918.7	9694.9
pma0149	C15H16O9	Sinapoyl malate	Phenolic acids	5488.9	2905.5	2733.9	4820.4	7484.7	2933	3812	9029.4	2521.3	4237.8	5638.1	6470.7
Lmln001195	C14H18O7	Picein (4-Acetylphenyl-glucoside)	Phenolic acids	11604	11380	10765	5045.5	7322	9380.2	5294.2	6822.3	6292.1	4423.5	7046.8	8885.5
HJAP052	C10H12O4	2,4,5-Trimethoxybenzaldehyde	Phenolic acids	4251	3249.2	2901.9	4601.5	3379.1	3137.3	4813.9	3438.2	3360.7	4947.5	3364.1	4820.4
pmn001554	C17H14O7	Petasiphenone	Phenolic acids	0	0	0	0	0	0	10947	8381.8	13262	5438.5	12575	7888.3
pmb0142	C9H8O3	Caffeic aldehyde	Phenolic acids	24028	28187	28901	10217	10943	10645	5385.1	4194	4941.3	5639.9	3086.1	5758.5
mws1358	C6H6O2	Pyrocatechol	Phenolic acids	13966	10644	6227.6	24270	16624	40752	6621.1	13984	6605.6	5904.6	7350.4	10613
Hmbn002174	C8H8O2	4-Hydroxyacetophenone	Phenolic acids	9828.8	11538	11109	5594	3297.5	8287.2	6642	5493.5	5915.1	6588	4933.8	3316
pmb3061	C22H28O13	5-O-p-Coumaroylquinic acid O-glucoside	Phenolic acids	6506.4	6524	5720.7	6518	8423.9	7344.5	1741	7941.8	3358.9	6651.8	4184.8	9626.3
pma0675	C8H8O3	o-Anisic acid	Phenolic acids	34642	30885	33679	565260	224350	211780	5412.9	8446.1	5803.2	6982.1	8565.3	6270
pmb2795	C10H10O3	4-Methoxycinnamic acid	Phenolic acids	5125.8	3906.3	3753.2	8269	4023.3	4926.9	7400.9	8992.3	8849.7	9396.5	9778.3	8339.6
Lmbn001981	C7H6O3	2,5-Dihydroxybenzaldehyde*	Phenolic acids	199480	467760	175000	175160	169200	101630	30047	62233	30976	11009	13525	28704
mws0027	C9H10O5	Syringic acid	Phenolic acids	26408	21948	25950	17409	18640	16395	19424	17405	16443	12043	22698	25511
mws0444	C7H7NO3	3-Aminosalicylic acid	Phenolic acids	17747	8406	12303	16818	18540	18970	0	7634.4	0	12149	13044	12010
mws0566	C7H8O2	4-Methylcatechol	Phenolic acids	34542	29705	6104.5	136900	75587	182590	16132	39421	13356	12210	16162	16830
Hmtn001288	C9H10O4	Methyl 2,4-dihydroxyphenylacetate	Phenolic acids	16140	17717	6246.6	10244	7643.1	8672	7555.3	4611.5	3367.3	12568	4212.5	5929.3
mws1336	C7H7NO2	4-Aminobenzoic acid	Phenolic acids	81746	57917	42753	45322	38043	42043	15063	11302	18994	12883	17870	12171
pme3437	C10H12O5	Eudesmic acid (3,4,5-trimethoxybenzoic acid)	Phenolic acids	0	0	0	38264	43762	59604	7361.3	10120	8797.2	14283	11417	13468
pmf0132	C6H4O4	Coumalic acid	Phenolic acids	23144	19051	11261	19294	20681	21854	14338	15169	10432	14436	17760	13319
pmb2940	C17H22O10	1-O-Glucosyl sinapate	Phenolic acids	0	0	0	0	0	0	18684	14418	12462	15823	15412	27685
mws2367	C14H20O7	Salidroside	Phenolic acids	773750	725260	354500	150450	154460	119720	19618	23784	23924	15840	23710	23008
Lmlp001436	C9H10O4	Dihydrocaffeic acid	Phenolic acids	40628	40700	56566	23978	21588	24306	42082	21889	26421	16159	11363	12533
mws1024	C9H8O2	p-Coumaraldehyde	Phenolic acids	16052	33342	17018	26155	20001	19178	24974	36013	29216	16776	27408	20240
pma6460	C16H18O8	4-O-p-Coumaroylquinic acid	Phenolic acids	15770	16107	16100	24682	23711	24704	22274	30460	15984	18198	18861	87135
Cmzp002057	C14H18O8	6-O-Acetylarbutin	Phenolic acids	59938	107550	99119	10231	10615	15729	32947	30734	25217	19273	29863	22162
ML10177402	C7H7NO3	4-Aminosalicylic acid	Phenolic acids	79376	63254	15733	21951	11357	26511	25121	9	22362	20805	23360	19866
pmn001515	C14H14O9	3-Galloylshikimic acid	Phenolic acids	11143	30431	18078	7103.1	29861	36343	14878	20473	8287.3	24271	24181	6799.2
pmn001687	C13H12O8	cis-Coutaric acid	Phenolic acids	596880	594840	666880	55848	100380	64586	37776	19603	36620	25046	42815	33867
ML10179289	C8H10O	2-Phenylethanol	Phenolic acids	334920	321190	318050	77162	78729	77277	29283	31664	35672	25131	28211	30706
mws0011	C17H24O9	Syringin	Phenolic acids	108780	134830	113960	115110	152180	81138	35407	45569	73887	31716	38279	64031
mws2213	C9H8O2	Cinnamic acid	Phenolic acids	13347	15492	6837.1	19086	18063	23896	18146	21849	21894	35098	29302	24605
pmb0069	C7H7NO	Benzamide	Phenolic acids	401480	375480	352170	117960	119370	117240	53718	50128	44558	39189	35397	49858
Hmbp001276	C8H8O4	Gallacetophenone	Phenolic acids	48857	47026	30058	56317	73836	42740	61748	55473	63875	40357	52823	57436
mws1686	C9H10O3	Paeonol	Phenolic acids	56148	53024	38335	19292	14749	25762	28192	33231	34510	44953	24294	37821
pmf0096	C2H2O4	Oxalic acid	Phenolic acids	21931	34031	19148	16145	16621	28247	13091	8369.1	12228	45169	8654.5	13726
pmn001681	C10H14O2	1-(4-Methoxyphenyl)-1-propanol	Phenolic acids	98654	132570	127780	77192	101730	71384	44605	59380	55396	49764	39029	47457
mws0145	C8H8O3	O-Anisic acid (2-methoxybenzoic acid)	Phenolic acids	26066	31427	16807	9658	3310.5	10388	70380	55366	39396	53828	59893	45405
pmp000086	C13H16O6	1-Feruloyl-sn-glycerol	Phenolic acids	31616	42264	24261	40481	43118	34276	100700	70680	80579	53985	66879	79096
pmf0440	C10H10O2	4-Methoxycinnamaldehyde	Phenolic acids	45970	54229	53209	46438	37188	40252	56357	60718	63644	56644	70706	62697
Lmbn013410	C14H22O	2,4-Di-tert-butylphenol	Phenolic acids	50925	47174	55085	51150	46716	52603	55176	54274	58250	57891	77089	62505
mws0467	C9H10O3	3-(4-Hydroxyphenyl)-propionic acid	Phenolic acids	55880	31086	25719	27350	31018	26340	36812	21826	30502	59791	47803	52399
pmn001710	C24H26O13	Rosmarinic acid-3'-O-glucoside	Phenolic acids	19315	60562	15294	36275	39373	44135	58920	78987	83501	60716	77815	33258
HJN003	C17H22O10	1-O-Sinapoyl-D-glucose	Phenolic acids	0	0	0	0	0	0	32260	57158	33842	62642	64784	70801
pmp000468	C8H6O3	Piperonal	Phenolic acids	142190	157340	123870	53731	70942	57190	54339	59969	67425	65233	45909	57761
pmn001516	C14H14O9	5-Galloylshikimic acid	Phenolic acids	41005	67438	36674	19105	76112	93283	45185	78370	25042	65584	78811	18298
mws0009	C10H10O3	Coniferaldehyde	Phenolic acids	80140	99688	83630	132010	130210	150700	71741	97697	70271	68318	76656	63700
pme0241	C7H6O2	Benzoic acid	Phenolic acids	333680	496090	258480	97645	81459	73917	39991	54562	65391	69339	82960	98712
Zmhn002422	C16H20O9	1-O-Feruloyl-D-glucose	Phenolic acids	88941	118120	118810	56743	31812	51628	33381	50252	64051	70579	38540	45453
mws1078	C7H7NO2	Anthranilic acid	Phenolic acids	2298100	49832	182000	21559	24238	48534	38760	32537	34691	70866	83844	220300
Hmln002806	C16H16O8	5-O-Caffeoylshikimic acid	Phenolic acids	21576	37619	41013	138950	84356	65069	61838	102170	84870	73771	200530	120050
mws2368	C8H10O2	Tyrosol	Phenolic acids	109270	92934	89681	102780	109120	200960	67430	87185	56135	73798	76894	60311
Lmmp003042	C8H8O4	Protocatechuic acid methyl ester	Phenolic acids	84156	131180	54714	142290	115000	113080	106110	97351	89294	76409	77953	100030
NK10253223	C8H9NO3	2-Amino-3-methoxybenzoic acid	Phenolic acids	44794	42845	33712	35209	48955	39468	70165	57586	99631	80932	41238	59898
pmb2497	C9H10O5	4-Hydroxy-3-methoxymandelate	Phenolic acids	149580	160780	149940	205560	171820	175270	136860	97284	113830	86166	104160	124440
Zmhn001883	C14H18O9	Vanillic acid-4-O-glucoside	Phenolic acids	236950	250740	234010	151330	144930	148770	78388	107570	105830	89706	90396	93046
Hmmn002544	C16H20O9	Ferulic acid-4-O-glucoside	Phenolic acids	112370	152760	157190	129590	68669	98320	76489	64898	103230	93463	72387	60136
mws0748	C16H18O9	1-Caffeoylquinic acid	Phenolic acids	50754	88884	30737	233090	249940	223030	87592	140670	195360	104000	98340	4205900
pmn001690	C16H24O7	3-Hydroxy-4-isopropylbenzylalcohol-3-O-glucoside	Phenolic acids	100800	127320	120980	101050	79561	122040	76815	107780	118180	108230	78398	121850
Hmsn002272	C15H20O8	Demethyl coniferin	Phenolic acids	160350	144490	129130	90189	68803	99372	77659	129860	115670	109660	160040	109090
HJN102	C34H30O15	3,4,5-Tricaffeoylquinic acid	Phenolic acids	19020	22838	10297	48368	32599	61828	45631	88643	78887	124190	79600	86111
Hmtn001302	C13H16O8	Glucosyloxybenzoic acid	Phenolic acids	7761300	10476000	5115500	6253800	4174500	4174200	210850	687270	535220	125420	130820	457660
pmn001573	C23H26O10	Desmethylagrimonolide-6-O-glucoside	Phenolic acids	623690	956560	679190	1128700	921420	938000	113230	68620	130390	135430	66850	125600
pme3472	C12H16O7	Arbutin	Phenolic acids	794060	667550	656560	499030	423530	403840	171120	222050	187400	136590	174630	163880
pme1292	C8H8O4	Homogentisic acid	Phenolic acids	205500	151340	151410	379770	236330	515380	190210	256790	169050	143950	207270	147000
Lmmn000774	C15H20O9	Dihydrocaffeoylglucose	Phenolic acids	486200	526640	544790	321990	359280	296750	174850	203540	176710	154670	180060	170980
Zmhn001926	C13H16O8	1-O-Salicyl-D-glucose	Phenolic acids	8248700	10574000	5374900	5853800	4161300	4570500	206800	724460	557190	155120	127690	385120
pme1816	C16H18O9	Neochlorogenic acid (5-O-Caffeoylquinic acid)*	Phenolic acids	65481	131220	52809	279520	332240	293630	129880	222820	222370	155230	120500	5458700
pme2598	C8H8O4	3,4-Dihydroxybenzeneacetic acid	Phenolic acids	251180	210260	140340	376860	328250	557880	209640	318150	179470	159450	200060	185530
pmb2871	C13H16O9	1-O-Gentisoyl-D-glucoside*	Phenolic acids	2897700	4413300	1825000	2623500	745060	1258900	148490	302400	360680	163450	234290	230220
pme1439	C9H8O3	p-Coumaric acid	Phenolic acids	40955	63556	37681	38198	38203	38800	116180	125620	131900	164220	147720	211310
mws2108	C16H18O9	Cryptochlorogenic acid (4-O-caffeoylquinic acid)	Phenolic acids	226990	306280	159920	249660	259490	325420	245710	290670	290500	184550	206500	968950
Zmhn002301	C15H18O8	p-Coumaric acid-4-O-glucoside	Phenolic acids	314770	505750	362930	205290	345750	352360	314150	270190	416810	219780	372550	642060
Lmmn003663	C14H18O9	5-Glucosyloxy-2-hydroxybenzoic acid methyl ester	Phenolic acids	274690	452130	218930	314730	265370	313870	414930	295370	392520	232440	249760	395260
pmp001086	C6H6O3	5-Hydroxymethylfurfural	Phenolic acids	631340	683510	518380	528320	911670	613140	431780	223240	309440	253040	305150	349810
mws0178	C16H18O9	Chlorogenic acid (3-O-caffeoylquinic acid)*	Phenolic acids	412790	460390	277570	430190	492100	463690	399030	404920	474230	291160	253670	1545600
Lmhn003240	C11H10O6	Benzoylmalic acid	Phenolic acids	932290	1931400	1187800	910830	755220	1007700	435500	507000	410300	296860	438030	524400
pme3083	C8H7NO3	2-(Formylamino)benzoic acid	Phenolic acids	112710	123820	79667	57929	65926	88449	181960	212370	200500	300680	229540	307460
Lmmn002179	C14H18O8	Methyl salicylate-2-O-glucoside	Phenolic acids	1620900	1261600	1237500	614060	708740	557390	319840	253360	259450	312560	348300	350910
mws1521	C13H18O7	Salicin	Phenolic acids	145430	198320	162400	238910	237700	155370	287330	339780	301120	336140	335530	268680
mws0906	C16H22O8	Coniferin	Phenolic acids	57658	338110	78235	619030	464220	404840	358830	358530	386880	344840	396180	315770
pmb3075	C16H16O7	3-O-p-Coumaroylshikimic acid	Phenolic acids	39916	77578	52646	1774400	1193000	2027300	128270	129140	117560	352430	464910	711110
mws0628	C7H6O2	4-Hydroxybenzaldehyde	Phenolic acids	469140	561980	495630	569400	447950	591130	294790	465880	287300	358680	369890	349270
HJN037	C8H8O5	4-O-Methylgallic acid	Phenolic acids	62007	86730	67090	62566	56800	71167	416890	181290	320710	387870	187750	229880
mws0921	C9H10O2	p-Coumaryl alcohol	Phenolic acids	105660	304200	96878	448320	207150	213970	483210	808020	731990	407930	572310	354920
mws0028	C8H8O4	Vanillic acid	Phenolic acids	755720	670430	667150	256850	236690	355620	359240	398830	345350	430790	414610	444760
Lmlp012720	C16H22O4	Dibutyl phthalate*	Phenolic acids	1456200	1457500	1536200	624980	667960	546460	521460	650470	601160	464130	464880	409650
Lmxp011770	C16H22O4	Diisobutyl phthalate*	Phenolic acids	1463800	1386300	1563300	621310	651560	563930	521710	648840	594330	471130	450920	400170
pmn001419	C15H18O8	1-O-[(E)-p-Cumaroyl]-D-glucose	Phenolic acids	682630	1049400	761970	531250	667350	657850	709020	626190	739260	485140	687730	1239700
Lmgn001670	C7H6O3	Salicylic acid	Phenolic acids	941470	859420	676580	1037000	889760	1473800	581100	690410	554640	490220	639250	519680
mws0749	C7H6O3	4-Hydroxybenzoic acid	Phenolic acids	2776800	3619100	1246300	1193000	768850	1202800	452040	613620	495600	538600	611420	627550
pmn001367	C13H16O9	Protocatechuic acid-4-O-glucoside*	Phenolic acids	10209000	19787000	9551500	9770400	4122100	6409400	653590	1551600	1429300	571890	523830	1000600
Lmbn001930	C7H6O2	2-Hydroxybenzaldehyde (salicylaldehyde)	Phenolic acids	472640	434960	449030	405830	400820	395930	653370	726560	664720	635310	582860	576890
Zmhn000785	C19H32O16	Di-O-Glucosylquinic acid	Phenolic acids	392960	541270	272690	1104600	1506400	959620	840720	517330	774270	650340	659950	477750
mws2212	C9H8O4	Caffeic acid	Phenolic acids	142050	224990	156740	278750	346320	275400	391970	369440	479810	650510	571850	673610
Lmtn002565	C14H18O9	1-O-Vanilloyl-D-glucose	Phenolic acids	486240	731030	336180	826710	631270	693540	715430	586240	789660	666350	592180	670480
Zmhn001420	C8H6O4	5,7-Dihydroxy-1(3H)-isobenzofuranone	Phenolic acids	624420	511200	693630	483600	465120	422720	648860	852030	692230	710970	691160	639570
NK10264324	C6H6O3	1,3,5-Benzenetriol	Phenolic acids	8837000	10212000	11666000	2164900	2109700	2008700	1623100	1115100	1736200	746040	547220	537830
Lmhn002629	C11H10O7	Benzoyltartaric acid	Phenolic acids	75216	74771	64542	51796	43970	58801	946900	820010	893830	782540	728840	781000
pmb2620	C11H12O4	3,4-Dimethoxycinnamic acid	Phenolic acids	12711	14369	9522.3	10611	10728	24818	973350	1157100	1007900	791430	851720	824720
pmb0751	C16H16O7	trans-5-O-(p-Coumaroyl)shikimate	Phenolic acids	187570	392690	177440	817690	851490	926440	765400	860830	810780	838250	646990	650200
pmb0752	C17H20O9	3-O-Feruloylquinic acid	Phenolic acids	325450	347120	276740	902360	868420	755890	554180	1221700	812530	851090	603170	591220
pmb3107	C15H20O10	Glucosyringic acid	Phenolic acids	846490	762040	853910	1313700	1676800	1363700	876020	841690	783260	869150	818860	872540
pmb3068	C16H18O8	1-O-p-Coumaroylquinic acid	Phenolic acids	386150	771810	428040	1889500	2002100	1893800	788040	1425200	1074200	888760	939360	667760
mws0093	C10H12O3	Coniferyl alcohol	Phenolic acids	495930	748170	434980	701670	627900	973280	991300	1063500	973450	938470	896300	887200
Lmgp002595	C9H10O3	Acetovanillone	Phenolic acids	928300	1276200	1096000	1649300	1146700	1081400	2068800	3312400	1845300	1137900	1821800	1235500
pmn001517	C15H22O8	3,4,5-Trimethoxyphenyl-1-O-glucoside	Phenolic acids	1800000	1711600	1471200	1488100	1432300	1544700	1991800	1857400	1885400	1512300	1604300	1327100
mws0180	C7H6O4	2,5-Dihydroxybenzoic acid; gentisic acid*	Phenolic acids	1665800	1402100	1346600	2670000	2623100	3637500	2028400	2444800	2131700	1759300	2152700	1616700
mws1212	C11H12O4	Methyl ferulate	Phenolic acids	35208	43100	20894	36919	30687	66066	2689800	3312500	2960400	2077700	2295400	2399500
Lmmp010562	C24H38O4	Diisooctyl phthalate	Phenolic acids	2495900	4013700	4684700	7523500	3134400	2042100	3284900	1474600	1530600	2090300	1520500	1597300
mad2085	C22H18O11	Caffeoyl-p-coumaroyltartaric acid	Phenolic acids	0	0	0	0	0	0	4033900	2647500	2205500	2106400	2416500	2487600
mws2120	C13H8O8	Brevifolin carboxylic acid	Phenolic acids	1265200	1908800	1425400	2097200	2289500	1730000	1753900	2012200	1714700	2174300	2256600	1643200
mws0179	C17H20O9	Chlorogenic acid methyl ester	Phenolic acids	467520	1265500	2547600	2474200	1781600	1645100	1928400	1887700	2242100	2325500	6517500	3566900
Cmzn005251	C21H22O10	6-O-Caffeoylarbutin	Phenolic acids	1870100	1565200	1764600	3765000	2054800	2876900	2115400	1570000	4038400	2562900	2736000	2685600
mws0458	C8H8O3	Vanillin	Phenolic acids	7649000	8739000	8399600	4980200	4898100	5908800	3469000	4333000	3452700	3033100	3734300	2683900
Lmgn003073	C17H20O9	5-O-Feruloylquinic acid	Phenolic acids	506070	779970	719680	2011300	2538800	1779700	2602900	3749300	4861900	3078400	2754400	3315600
pmn001420	C15H18O9	1-O-[(E)-Caffeoyl]-D-glucose	Phenolic acids	3489600	4721000	3582400	3417500	3093300	3589000	3208000	3980500	2165000	3755700	2721700	2860100
mws0183	C7H6O4	3,4-Dihydroxybenzoic acid (protocatechuic acid)*	Phenolic acids	3914100	3162200	2707100	6324900	5921100	8279100	4703900	5293300	4985300	3917800	4890100	3882100
pmb3142	C13H16O8	Salicylic acid-2-O-glucoside	Phenolic acids	16032000	16067000	9979200	8419100	6482100	7001900	4384000	6781100	3966000	5089100	5959800	4929300
pmn001421	C16H18O8	3-O-p-Coumaroylquinic acid*	Phenolic acids	2712000	3255800	2980300	7869700	8878500	10140000	6854200	8027000	6813100	5934100	6629400	6475600
pmb3074	C16H18O8	5-O-p-Coumaroylquinic acid*	Phenolic acids	2709800	3924000	2640300	8758100	7739400	9807000	7109400	6714200	8635900	6583400	7923800	6177400
mws0014	C10H10O4	Ferulic acid	Phenolic acids	756290	783110	544270	407120	387290	679000	5737500	4878000	4492800	6715300	5613600	7984500
Lmfp006902	C19H24O3	Centrolobol	Phenolic acids	10312000	10731000	10419000	7513300	5530300	6403400	7816100	6799700	8108300	6762100	7575000	5851300
pmp001285	C8H4O3	Phthalic anhydride	Phenolic acids	45095000	43948000	47629000	19358000	20453000	16990000	16005000	20053000	18777000	14459000	13982000	11700000
pme2828	C6H5NO3	4-Nitrophenol	Phenolic acids	12950000	21513000	10864000	13097000	19064000	11588000	18121000	19374000	12063000	19605000	15673000	20562000
pme0281	C8H6O4	Terephthalic acid	Phenolic acids	19313000	17605000	18733000	15556000	16128000	13425000	22414000	25422000	23502000	21653000	24741000	19337000
pma3724	C17H20O9	1-O-Feruloylquinic acid	Phenolic acids	12427000	16487000	14494000	27076000	27938000	29194000	32698000	36387000	40032000	33252000	30398000	34156000
Zmsp001834	C8H8O4	2,6-Dimethoxy-1,4-benzoquinone	Quinones	7107600	8186500	6673900	7275200	6897300	7874800	7867500	8655300	8372000	7573800	8082200	7556500
pmn001534	C34H28O22	1,2,3,6-Tetra-O-galloyl-D-glucose	Tannins	0	0	0	3611.5	7237.2	5708.2	4141.8	11914	4670.8	8310.5	4641	4118.8
pme0430	C30H24O12	Procyanidin A1	Tannins	20705	43861	15797	42292	37373	58974	40152	38136	37372	15222	13071	17315
pme2246	C14H6O8	Ellagic acid	Tannins	6043.2	15506	12216	9325.9	63664	21636	0	0	0	16631	4969.2	3880.5
pmn001649	C60H50O24	Cinnamtannin A2	Tannins	9	20507	14166	45910	45494	47267	39732	7735.3	24388	18287	27745	21133
Lmmp001550	C45H38O21	Gallocatechin-gallocatechin-gallocatechin	Tannins	13616	21644	11838	213450	226780	156230	15300	30380	18187	23150	23979	53275
pmn001629	C20H20O14	Digalloylglucose	Tannins	7294.2	35800	28736	4084.5	10614	5836.4	33601	9330.9	29425	30926	10152	16325
pmn001526	C20H20O14	1,6-Di-O-Galloyl-D-glucose	Tannins	15766	29735	21310	9407.8	22533	9793.8	36796	16068	22838	38484	11941	13010
pmn001650	C60H50O24	Cinnamtannin B2	Tannins	67449	64613	87059	185310	170590	181940	60596	32359	60215	57986	30497	41403
pmp000273	C30H26O11	Gambiriin B3	Tannins	70804	96429	74311	341920	377830	226170	68042	62665	60893	73927	49449	38949
Lmmp001653	C45H38O20	Gallocatechin-gallocatechin-catechin	Tannins	44246	65594	53170	277590	369010	298650	87173	130830	78002	90411	101980	142980
Hmln000659	C13H16O10	3-O-Galloyl-D-glucose	Tannins	233250	249150	220890	316820	267010	286750	76795	103050	113460	95130	123120	152990
pme0309	C8H8O5	3-O-Methylgallic acid	Tannins	21268	30926	25851	27534	23598	37234	179240	68998	139580	158600	78365	100110
pmn001667	C30H26O12	Procyanidin B4	Tannins	122420	187050	103950	227620	378540	238110	190310	253550	194790	187990	232140	244480
pmn001513	C14H10O9	Digallic Acid	Tannins	0	0	0	0	0	0	81609	57969	125250	213010	178720	194580
pme0432	C30H24O12	Procyanidin A2	Tannins	211430	271520	199090	247350	425730	333520	309770	327330	377060	216750	219720	247380
pmp000275	C30H28O12	Gambiriin A1	Tannins	193810	254240	244890	453520	374870	420790	298090	271710	307710	263460	243530	287370
pmn001518	C13H16O10	1-O-Galloyl-D-glucose	Tannins	310540	332990	281220	280930	259420	273720	379930	341090	279290	277570	337870	300600
pmp000103	C60H50O24	Arecatannin A2	Tannins	289440	374970	307030	629120	675210	570640	353980	364430	393100	301300	409240	342370
pmp000102	C60H50O24	Arecatannin A1	Tannins	253790	401280	266680	639770	661130	581150	409800	297300	361910	350260	401630	367110
Lmmp002068	C45H38O19	Gallocatechin-catechin-catechin	Tannins	236120	370950	298960	825210	1011300	783300	491250	529800	459540	449050	472980	527190
mws0024	C7H6O5	Gallic acid	Tannins	150540	189760	99228	264390	1515100	1615000	399320	397350	445380	632040	301220	562270
pmn001646	C45H38O18	Procyanidin C1	Tannins	1087700	1291800	1242800	1839200	2084500	1909800	1109700	1081600	1386700	1085800	1106300	1251300
pmn001647	C45H38O18	Procyanidin C2	Tannins	1474800	2482900	2271200	2461200	3230300	2910500	1755400	1903700	2274800	1423100	1571300	1423800
Hmln000873	C13H16O10	2-O-Galloyl-D-glucose	Tannins	1726000	2076300	1771800	1714500	1739600	1841200	1951100	2195600	2220800	1781500	1792700	2399900
pme0434	C30H26O12	Procyanidin B2	Tannins	7708600	9248900	8859700	15080000	16073000	13604000	11677000	9432300	9937000	8875800	9207100	8300700
mws0836	C30H26O12	Procyanidin B1	Tannins	17968000	20728000	18700000	26552000	24782000	26975000	19913000	18822000	20374000	19617000	17715000	18643000
pme0436	C30H26O12	Procyanidin B3	Tannins	26733000	29212000	28435000	44857000	44088000	40343000	33402000	29602000	36337000	29709000	32044000	29763000
Cmcn011220	C20H34O3	Imbricatolic acid	Terpenoids	6127.8	5684.3	6014.2	9663.3	9225.1	7107.6	6676.2	5841.8	7039	5790.2	6622.8	5833.2
pmp000695	C16H22O10	Swertiamarin	Terpenoids	15996	34840	22353	11831	10155	10485	9785.7	16206	8927	6358.2	10150	7930.1
mws1574	C16H22O10	Geniposidic acid	Terpenoids	0	0	0	0	0	0	30696	33198	13920	20540	16915	28740
Lmdn001501	C16H22O10	Gardoside	Terpenoids	126220	73546	105820	78972	89990	122810	33888	42342	35463	22341	31213	20186
pmp001054	C17H24O11	Gardenoside	Terpenoids	36690	37308	28884	50852	52304	33475	46603	56180	51366	38545	30140	47096
Zmpn008194	C30H48O4	Corosolic acid*	Terpenoids	66710	82055	62189	42376	32245	29887	32983	23035	38088	43173	60808	56607
Lmzn006169	C30H48O4	Pomolic acid	Terpenoids	607580	913460	603400	217650	144750	72103	44873	47576	54694	52990	46305	39868
Hmjn003948	C30H48O5	Madasiatic acid	Terpenoids	95325	165910	73389	24305	40856	74023	70603	47287	66969	64868	46688	32618
Hmbn005207	C30H48O4	Hederagenin	Terpenoids	614260	793690	618190	267070	174990	108060	78163	95142	59332	79727	83405	96514
Cmcp009659	C21H30O4	Pinusolide	Terpenoids	48483	22079	73459	7570.1	8622.4	3200.8	31193	38162	79299	107810	58748	80271
Hmqp005412	C20H30O3	12-Hydroxyabietic acid	Terpenoids	206300	227180	180380	57156	57918	78433	86482	84450	132400	131030	138340	115320
mws1610	C30H48O4	Maslinic acid*	Terpenoids	76034	90524	81063	60393	49058	51807	96516	97942	85410	142610	124920	131660
Lmzn106284	C30H48O4	Alphitolic acid	Terpenoids	72114	124080	63717	104160	89713	84164	154120	237040	180320	211750	219320	198260
pmn001706	C30H48O4	2-Hydroxyoleanolic acid	Terpenoids	67206	82797	52868	88836	80783	83874	165550	219180	166900	237060	201100	206310
mws1526	C16H22O9	Sweroside	Terpenoids	448080	402090	490460	228470	272400	310600	251130	279540	239740	251050	253090	191030
pme3459	C20H28O3	Cafestol	Terpenoids	544870	588780	427030	500300	284300	374860	552310	474040	659370	661160	791460	333310
Lmsn011830	C30H46O5	2α,19α-Dihydroxy-3-oxours-12-en-28-oic acid	Terpenoids	23151	9	22638	140380	115260	97713	280140	454720	9	946660	883640	438870
mws4007	C20H28O4	Carnosic acid	Terpenoids	3516100	3949500	3716500	1838600	943130	1317400	1866000	1485400	1980200	1204300	1564500	879540
Cmsp010182	C20H32O3	(-)-Isocupressic acid	Terpenoids	124430	174040	130240	1268700	1129700	768880	1825800	2558600	2164600	2441800	1548000	1670500
Hmqn005002	C21H32O3	12-Hydroxymethylabietate	Terpenoids	7277900	8662100	8475300	3344200	4713600	3508900	4576100	4083800	5350100	6959000	7258500	6004700
Cmcp008329	C20H30O2	Sandaracopimaric acid	Terpenoids	1388200	2362200	913080	5863600	10173000	6354400	8201500	9734800	10762000	8141600	7250600	5104000
Lmbn014696	C20H30O2	Pimaric acid	Terpenoids	60084000	69018000	55715000	94637000	88814000	86973000	105090000	107520000	115570000	123960000	115940000	116370000
Abbreviations: Ni, uninoculated treatment; Sb, inoculated with Suillus bovinus; Pf, inoculated with Phialocephala fortinii; Sb-Pf, inoculated with both fungi.
