# Supplementary material for: Morphogenesis and metabolomics reveal the compatible relationship among Suillus bovinus, Phialocephala fortinii, and their co-host, Pinus massoniana
Source: Microbiol Spectr. 2023 Sep 7;11(5):e01453-23. doi: 10.1128/spectrum.01453-23 (PMC10580909; doi:10.1128/spectrum.01453-23)
Supplement: Table S3 — Fungal-induced differentially accumulated metabolites in Pinus massoniana roots. [file spectrum.01453-23-s0004.xlsx]

## Sheet: Sheet1
TABLE S3 Fungal-induced differentially accumulated metabolites in Pinus massoniana roots
Index	Formula	Compounds	Class	NI_vs_Sb	NI_vs_Pf	NI_vs_Sb-Pf	NI1	NI2	NI3	Sb1	Sb2	Sb3	Pf1	Pf2	Pf3	Sb-Pf_1	Sb-Pf_2	Sb-Pf_3
pme2836	C10H11NO2	5-Hydroxytryptophol	Alkaloids	down	down	down	72935	91951	78897	29321	30689	24248	0	0	0	0	0	0
pmp001252	C17H17NO3	p-Coumaroyltyramine	Alkaloids	FALSE	FALSE	down	6042.4	3534.3	3735.3	4331.6	3825.8	12705	4184.5	8229.5	5667.3	0	0	0
pme1738	C7H9N2O	3-Carbamyl-1-methylpyridinium (1-methylnicotinamide)	Alkaloids	FALSE	down	down	13949	17394	8682.4	9481.4	12075	10547	6782.7	6104	4820.6	5177.5	5011.5	6679.1
pmb0496	C15H22N4O3	N-Feruloylagmatine	Alkaloids	up	up	FALSE	3442.9	7966	2642.1	20033	25596	22891	30205	35581	35819	11819	10579	1175900
Hmcp000233	C9H19NO	Dihydro-N-methylisopelletierine	Alkaloids	down	down	down	66710	57855	61427	23598	24096	28893	10926	22238	17601	19103	24961	22388
pmb2211	C19H38N2O3	Cocamidopropyl betaine	Alkaloids	FALSE	FALSE	down	94324	100630	104920	137250	116740	137260	79068	75532	59890	39046	39973	49227
mws0005	C10H12N2	Tryptamine	Alkaloids	FALSE	down	down	309030	223750	148960	346640	325000	515570	31629	47007	36284	54534	64179	106820
pme2433	C4H11NO2	Diethanolamine	Alkaloids	FALSE	down	FALSE	111590	157750	127800	72929	98294	85794	54462	57960	83827	58548	83920	64178
mws0103	C9H7NO	Indole-3-carboxaldehyde	Alkaloids	FALSE	down	FALSE	202320	176150	214360	126640	130320	157810	68098	78653	79906	110490	131650	116610
mws0491	C8H11N	Phenethylamine	Alkaloids	down	down	down	1715900	1622900	1568100	472510	469850	532490	235170	199290	175230	154870	140890	229750
pmb1912	C20H23N7O7	10-Formyltetrahydrofuran	Alkaloids	FALSE	down	down	449700	482620	458260	248740	244550	237660	221550	216120	218590	205140	218230	251070
Lmqn000780	C17H27N3O17P2	Uridine 5'-diphospho-N-acetylglucosamine	Alkaloids	up	up	up	48688	56903	43553	92329	133300	114690	200060	192620	144000	276650	260210	303530
mws1346	C6H11NO4	DL-2-Aminoadipic acid	Alkaloids	up	FALSE	FALSE	374460	411560	423910	1130100	1374200	944270	467140	412910	478380	504640	579090	537200
mws0102	C9H7NO2	Indole-5-carboxylic acid	Alkaloids	down	down	up	285130	284680	133560	76404	111930	94980	44180	65659	68162	545670	497930	422580
pme1691	C7H16NO2	Acetylcholine	Alkaloids	down	down	down	2590200	2080100	2003500	722760	850670	716720	840130	811800	894160	739580	827100	942210
mws1417	C9H7NO2	Indole-3-carboxylic acid	Alkaloids	down	down	up	429730	424240	206260	114440	153830	151060	66968	108760	94442	841270	739300	606520
mws0146	C7H7NO2	Nicotinic acid methyl ester (methyl nicotinate)	Alkaloids	FALSE	up	up	287750	329330	236280	454380	520110	657870	1726200	1971600	1729200	2169600	2467600	2260400
Lmcp000282	C7H15NO3	L-Carnitine	Alkaloids	up	up	up	208830	145300	147950	2393800	3139100	2252300	1074800	1103500	1053800	2577200	2550300	3218300
pme2268	C7H7NO2	Trigonelline	Alkaloids	FALSE	down	down	13043000	9696500	12098000	7229000	6810200	8894700	4092800	3646300	4881400	5376300	5503800	5922400
mws0191	C5H11NO2	Betaine	Alkaloids	FALSE	up	up	604140	1029000	881360	443510	478070	490400	4636200	4124700	4326500	5817200	6961900	7431600
mws0715	C13H16N2O4	Phenylacetyl-L-glutamine	Amino acids and derivatives	FALSE	FALSE	down	18643	11885	10185	0	0	5427.9	2693.3	9	9	0	0	0
mws1550	C6H11NO2S	S-Allyl-L-cysteine	Amino acids and derivatives	down	down	down	36902	36418	25044	4149.6	5918.3	3273.7	7485	8290.8	5747.8	2417.1	3150.7	3764.9
mws0636	C18H20N2O3	L-Phenylalanyl-L-phenylalanine	Amino acids and derivatives	FALSE	down	down	23022	39567	26058	14200	12782	17593	8333.8	15246	12442	7263.7	12451	13214
mws0124	C13H14N2O3	N-(3-Indolylacetyl)-L-alanine	Amino acids and derivatives	up	up	up	0	0	0	2307.4	5865.9	4818.7	30494	29314	29053	20474	24263	47979
pme2735	C15H22N6O5S	S-Adenosyl-L-methionine	Amino acids and derivatives	FALSE	FALSE	down	59255	83327	72409	56247	105610	83767	37003	41675	43126	34461	37973	28347
mws0263	C5H7NO3	5-Oxo-L-proline	Amino acids and derivatives	FALSE	down	FALSE	57863	61050	68752	74079	40182	73153	19873	23829	35728	42893	43506	18903
pme2773	C7H14N2O4S	L-Cystathionine	Amino acids and derivatives	up	up	up	0	0	0	49553	70701	53198	31330	22753	20513	49879	43129	67575
pmf0470	C5H9NO3	cis-4-Hydroxy-D-proline	Amino acids and derivatives	down	down	down	411240	315350	337110	59314	37214	62442	50477	44863	51299	63350	49495	42566
mws4176	C12H16N2O3	L-Alanyl-L-phenylalanine	Amino acids and derivatives	down	down	FALSE	101620	128110	100280	42078	47081	48231	45113	43539	50603	63604	57675	58294
mws4134	C20H32N6O12S2	Oxiglutatione	Amino acids and derivatives	FALSE	FALSE	up	29277	29574	28463	22176	24383	29780	53542	43465	36441	67611	52069	69895
mws0520	C11H13NO4	N-Acetyl-L-tyrosine	Amino acids and derivatives	down	FALSE	FALSE	121000	164050	70973	19825	17229	26457	137900	117630	107020	71299	55100	81587
mws0629	C13H16N2O5	L-Aspartyl-L-phenylalanine	Amino acids and derivatives	FALSE	up	up	28882	26305	41119	31232	24495	34293	74607	60954	64724	74070	106380	83288
Lmhp002001	C14H20N2O3	L-Valyl-L-phenylalanine	Amino acids and derivatives	FALSE	down	down	202830	241880	203430	147230	123160	150630	79508	92934	79236	97422	96264	90684
pme2559	C6H9NO5	N-Acetyl-L-aspartic acid	Amino acids and derivatives	down	down	down	1373300	2329900	924940	224560	252090	209670	175770	217600	159510	147130	182210	136250
Lmhp002031	C12H24N2O3	L-Leucyl-L-leucine	Amino acids and derivatives	FALSE	down	FALSE	266310	323330	237580	192440	177950	227910	113730	126910	122210	163300	161920	142430
pme0120	C5H11NO2	5-Aminovaleric acid	Amino acids and derivatives	FALSE	up	FALSE	68395	64220	39547	92960	79099	97717	181760	132260	235170	193220	99013	64358
pme1712	C11H20N2O6	L-Saccharopine	Amino acids and derivatives	FALSE	up	up	45479	48092	67506	117260	92642	81649	123640	110550	158230	230670	136320	162530
pme2527	C5H12N2O2	L-Ornithine	Amino acids and derivatives	up	FALSE	FALSE	98295	156390	139890	297560	366160	365540	193840	192940	222830	253020	221870	193820
pme0253	C8H15NO3	N-Acetyl-L-leucine	Amino acids and derivatives	FALSE	up	FALSE	243940	185580	92415	135310	92319	173330	966570	657660	603150	259590	302120	370260
Lmhp001670	C11H22N2O3	L-Valyl-L-leucine	Amino acids and derivatives	FALSE	down	FALSE	446640	520300	349410	378000	314010	399660	181050	197110	204160	287420	265770	272420
pmb0962	C10H22N2O4	L-Lysine-butanoic acid	Amino acids and derivatives	down	up	up	6357.6	14682	9904.2	1745.3	2824.3	3297.1	131080	118360	176320	298540	429390	451810
Lmrj001698	C9H18N2O4	L-Seryl-L-isoleucine	Amino acids and derivatives	down	down	FALSE	607080	604130	642330	239150	198530	293580	295400	279110	297460	439600	551280	439940
pme2679	C6H13NO2	L-Allo-isoleucine	Amino acids and derivatives	FALSE	down	down	2327000	1828600	2107300	2653700	1985900	4474600	302600	237740	233810	542590	665130	1023000
pme0010	C3H7NO3	L-Serine	Amino acids and derivatives	FALSE	down	FALSE	1032800	1486100	1262100	830630	845860	934100	520460	481340	647420	631990	828180	606960
mws0216	C5H9NO3	trans-4-hydroxy-L-proline	Amino acids and derivatives	FALSE	down	down	3128600	2217800	2681000	3437700	2569800	5259700	380370	347800	280140	652380	762830	1185200
pme1210	C5H11NO2S	L-Methionine	Amino acids and derivatives	FALSE	up	up	166810	187830	171120	313750	296660	268310	344950	404760	418100	783480	540340	462800
pme0006	C5H9NO2	L-Proline	Amino acids and derivatives	down	down	down	2327700	2462400	2480300	1259900	907890	903020	709690	640660	951250	1007700	723370	729880
pme0008	C6H13N3O3	L-Citrulline	Amino acids and derivatives	FALSE	down	FALSE	1857200	1715000	1892000	1321100	1075400	1378500	852520	840060	976840	1090800	1011900	1117000
Rfmb319	C6H11NO2	Pipecolic acid*	Amino acids and derivatives	FALSE	down	FALSE	3743400	3671800	4049500	4581500	3040400	3582300	1680100	1570100	1930400	1579000	1715900	4392600
Zmzn000113	C5H9NO4	L-Threo-3-methylaspartate	Amino acids and derivatives	FALSE	up	up	622960	570710	549760	749050	725420	884490	1306900	1416600	1453100	1629000	1534100	1738600
mws0260	C6H14N4O2	L-Arginine	Amino acids and derivatives	FALSE	down	FALSE	2749600	2875800	3197100	1897800	1520300	1977600	1475500	1285000	1574200	1802500	1814800	1928300
mws0001	C4H8N2O3	L-Asparagine	Amino acids and derivatives	down	down	down	20933000	18127000	24006000	5079300	4319700	6245700	6283200	6479700	7017400	8579400	11939000	9199900
pme0278	C7H14N2O4	2,6-Diaminooimelic acid	Amino acids and derivatives	FALSE	up	up	1017800	1264200	1134600	1158400	928290	1111200	8164400	7810900	6640100	9937300	10143000	12702000
mws0250	C9H11NO3	L-Tyrosine	Amino acids and derivatives	FALSE	FALSE	up	3996200	4459500	6757100	8180700	8959900	7119200	8288900	9788200	11789000	16236000	13951000	11048000
pmp000581	C23H22O11	Apigenin-7-O-(6''-acetyl)glucoside	Flavonoids	down	down	down	35361	79317	12818	0	0	0	0	0	0	0	0	0
mws4160	C16H12O5	Wogonin (5,7-dihydroxy-8-methoxyflavone)	Flavonoids	FALSE	down	down	14338	27750	9415.9	8254.5	9522.7	11695	0	0	0	0	0	0
pmp000571	C15H10O5	Apigenin	Flavonoids	FALSE	down	down	17378	6353.7	5908.3	15557	12997	17685	0	0	0	0	0	0
mws0129	C16H12O5	Genkwanin (apigenin 7-methyl ether)	Flavonoids	FALSE	down	down	22716	41956	11773	19756	10180	21763	0	0	0	0	0	0
Lmmp000897	C30H26O14	Gallocatechin-(4α→8)-gallocatechin	Flavonoids	FALSE	down	down	30908	43182	36029	27468	10759	23136	0	0	0	0	0	0
pmp001204	C17H14O5	Apigenin-7,4'-dimethyl ether	Flavonoids	FALSE	down	down	74326	142510	12447	52495	6601.5	39814	0	0	0	0	0	0
pmp000106	C18H16O5	5,7,4'-Trimethoxyflavone	Flavonoids	FALSE	down	down	81133	83382	46286	19402	3593.7	32650	2112.7	3246.8	4311.8	1409.3	12673	2379.3
pmp000008	C19H18O7	5-Hydroxy-6,7,3',4'-tetramethoxyflavone	Flavonoids	FALSE	down	down	4450.7	8098.3	4643.4	3106.5	2389.4	5734.9	1826.5	1795.3	2762.1	1852	2254.8	1673
pme0088	C15H10O6	Luteolin (5,7,3',4'-tetrahydroxyflavone)	Flavonoids	up	down	down	13929	10563	10095	65212	63288	40522	0	0	0	2809.9	2054.1	3691.5
Lmfn003760	C21H18O13	Quercetin-4′-O-glucuronide	Flavonoids	FALSE	down	FALSE	111200	10966	25887	9	4930.5	7734	3831.5	2748.8	4393.8	4452.2	8212.2	8073100
Lmbp002336	C27H30O16	Quercetin-3-O-(2''-O-rhamnosyl)galactoside	Flavonoids	FALSE	down	down	23220	18229	28544	11259	15078	15395	6421.9	5175.3	5058.6	4947.5	8308.8	6763.2
pmp000786	C18H16O7	Eupatorin (5,3'-Dihydroxy-6,7,4'-trimethoxyflavone)*	Flavonoids	FALSE	FALSE	down	15706	14560	17842	8856.7	10581	15860	9361.7	9413.9	10286	5924	7356.6	8538.3
mws1608	C21H20O11	Luteolin-6-C-glucoside (Isoorientin)	Flavonoids	FALSE	down	FALSE	27656	14052	8036.1	5164.1	2812.1	13698	0	0	0	6583.5	5116.9	5456.6
Lmzp004885	C17H14O7	Tricin (5,7,4'-Trihydroxy-3',5'-dimethoxyflavone)	Flavonoids	FALSE	down	down	42474	37270	30023	25294	31764	36189	7252.2	10649	12637	6757.9	6934.3	9584.3
Hmjn004446	C30H26O13	Luteolin-7-O-(6''-caffeoyl)rhamnoside	Flavonoids	FALSE	down	FALSE	26701	30758	18496	17234	11165	9676	5504.2	7510.2	10740	6923.6	19447	22810
mws1002	C17H14O8	Syringetin	Flavonoids	FALSE	FALSE	down	30443	25909	16000	36289	17095	46174	7035.8	16302	4876.9	6993.7	7824.8	9229.5
pmp000784	C17H14O6	Cirsimaritin (4',5-dihydroxy-6,7-dimethoxyflavone)	Flavonoids	down	FALSE	FALSE	2529.5	2541.7	7247.1	1455.5	1178.9	827.43	3386.4	4343.4	4858.4	7100.8	10808	10394
pmp000565	C16H14O4	Alpinetin	Flavonoids	down	FALSE	FALSE	7711.4	3954	12618	0	0	0	3752.5	5435.5	8823.2	8312.3	8135.5	8402.2
mws1175	C16H14O4	Pinostrobin	Flavonoids	down	down	down	92030	43270	20559	11520	3773	14036	10667	9910.1	12296	8725.2	7829.6	8823.2
HJAP058	C19H20O6	5,6,7,4'-Tetramethoxyflavanone	Flavonoids	FALSE	down	down	43456	44216	37423	22165	37122	36237	8369.8	10065	11648	8942	6928.5	6257.8
pmp000113	C20H20O8	5-Hydroxy-6,7,8,3',4'-pentamethoxyflavone	Flavonoids	down	down	down	15601	40616	12611	7940.9	5818.2	5080.3	3710.8	3232.7	3008.1	9081.7	2137.4	3745.9
mws1474	C18H16O7	5,7-Dihydroxy-3',4',5'-trimethoxyflavone	Flavonoids	FALSE	down	down	61120	59034	47014	33375	52765	48154	13761	13418	12053	9144.7	9540.3	7942
Hmcp001829	C27H30O15	Quercetin-3,7-Di-O-rhamnoside	Flavonoids	FALSE	down	FALSE	26750	42696	44931	24905	32726	14026	7985.3	11143	7331.1	11277	9	5622
mws0917	C17H14O7	3,7-Di-O-methylquercetin	Flavonoids	FALSE	down	down	63739	47774	33975	38209	26751	62504	13492	13266	13346	11289	12648	11763
pmp001164	C23H24O12	Iristectorin B	Flavonoids	up	FALSE	FALSE	10533	6399.2	5101.7	19412	18346	20426	5644.3	13652	20129	11828	23682	8768.1
pmp000006	C18H16O7	Eupatilin (5,7-Dihydroxy-3',4',6-Trimethoxyflavone)*	Flavonoids	FALSE	down	down	35129	34487	30631	16668	21356	31321	14165	14673	18302	12223	8670.8	10889
pmp000413	C21H20O10	Genistein-8-C-glucoside	Flavonoids	FALSE	down	FALSE	23802	26482	31783	20386	25340	21940	9231	12697	13482	12311	16702	17314
Hmpp002612	C27H30O16	Luteolin-7-O-gentiobioside	Flavonoids	FALSE	down	FALSE	98759	241590	165510	102240	105200	86056	53309	40257	47472	12357	45055	73305
Lmyp004318	C30H26O13	Kaempferol-3-O-(6''-p-coumaroyl)galactoside	Flavonoids	up	FALSE	up	0	0	0	68388	88340	65699	0	0	0	12593	11381	12262
Zmhp004065	C18H16O7	7,8-Dihydroxy-5,6,4'-trimethoxyflavone	Flavonoids	FALSE	down	down	30248	38013	37611	19834	21265	32591	15102	18145	18788	13473	11333	10475
Lmyp004407	C30H26O13	Kaempferol-3-O-(2''-p-coumaroyl)galactoside	Flavonoids	up	FALSE	up	0	0	0	76114	93141	71435	0	0	0	13966	9289.4	8038
mws1290	C30H26O13	Kaempferol-3-O-(6''-p-coumaroyl)glucoside (Tiliroside)	Flavonoids	FALSE	down	FALSE	74099	87292	62855	50026	35892	35131	13952	20303	31502	14755	55516	74510
Lmbp002592	C27H30O16	Kaempferol-3,7-di-O-glucoside	Flavonoids	FALSE	down	FALSE	85958	227340	181800	84593	85432	78639	51085	30119	37358	15639	48439	83722
Lmyp004889	C30H26O13	Kaempferol-3-O-(2''-p-coumaroyl)glucoside	Flavonoids	down	FALSE	FALSE	48574	51026	51144	28514	20754	19345	34093	17259	24522	15832	32152	31774
mws0066	C16H12O7	Isorhamnetin	Flavonoids	FALSE	FALSE	down	60106	47918	26629	57315	43659	77490	29296	40796	29060	19886	23376	22608
pmp000548	C16H12O6	Pratensein	Flavonoids	down	down	down	121720	137070	146600	43242	83822	44411	21784	27370	43705	20150	27662	21831
Lmyp004617	C21H22O9	Pinocembrin-7-O-glucoside (Pinocembroside)	Flavonoids	up	up	up	0	0	0	72176	88586	65101	11815	10313	9777.3	20209	11342	12463
Zmxp003107	C27H30O16	Luteolin-7,3'-di-O-glucoside	Flavonoids	FALSE	down	down	103700	277280	186170	115980	96250	91462	54939	33503	42858	21143	45618	75316
pme2459	C21H20O11	Luteolin-7-O-glucoside (Cynaroside)	Flavonoids	up	down	FALSE	79289	44527	49947	302830	239130	163370	20168	34167	19946	21541	17236	131230
mws1360	C21H22O10	Engeletin	Flavonoids	FALSE	down	down	61628	75733	58822	45437	62419	48139	21055	27632	26036	23196	38875	20848
Lmmp002795	C22H22O11	Pratensein-7-O-glucoside	Flavonoids	down	down	down	100430	75327	115320	23005	14529	20009	24277	23028	22850	23902	28293	29509
mws0355	C22H18O10	Catechin gallate*	Flavonoids	down	down	down	158390	145400	129950	39625	47208	32504	27660	56464	35823	30319	39613	34729
pmb3045	C23H22O13	Tricin-7-O-glucuronide	Flavonoids	up	up	up	12800	14552	10564	28527	29326	36073	40786	52987	45753	36072	38976	33955
mws0057	C21H22O11	Eriodictyol-7-O-glucoside	Flavonoids	up	FALSE	FALSE	72650	107760	118060	3523800	2731000	1640100	65655	58649	37804	46049	53906	71018
Hmpp003270	C21H20O11	Luteolin-4'-O-glucoside	Flavonoids	up	down	down	204630	168750	176400	1374800	646770	629880	41797	63214	60565	46582	39171	43525
Hmcp001578	C28H32O17	Isorhamnetin-3,7-O-diglucoside	Flavonoids	down	down	down	233650	237760	249650	71943	75469	79371	49724	44550	50039	47882	43901	42526
Lmlp003531	C21H20O11	Luteolin-3'-O-glucoside	Flavonoids	up	down	down	229360	180130	177760	1257600	664310	621570	49305	58093	62849	48929	40439	65177
mws0072	C21H20O10	Apigenin-5-O-glucoside	Flavonoids	up	FALSE	FALSE	99827	71661	67981	202660	166870	163850	30631	39927	53968	49086	42205	62215
pmp000172	C23H24O11	5,2'-Dihydroxy-7,8-dimethoxyflavone glycosides	Flavonoids	up	up	up	0	0	0	55138	83066	77330	44030	39383	55132	49334	45216	55423
pmb3012	C22H22O11	Chrysoeriol-7-O-glucoside*	Flavonoids	FALSE	down	down	120360	173750	110470	187810	230020	167240	48364	36411	70043	55694	91457	52009
mws0064	C15H12O6	Eriodictyol (5,7,3',4'-tetrahydroxyflavanone)	Flavonoids	up	FALSE	FALSE	106580	103530	107000	1492800	1125600	976410	58290	64096	64146	61860	61312	86187
Hmcp002298	C22H22O12	Limocitrin-3-O-arabinoside	Flavonoids	up	FALSE	FALSE	102330	159810	133390	366270	282690	445540	101540	210840	168310	62339	198530	98361
mws0058	C16H12O6	Diosmetin (5,7,3'-trihydroxy-4'-methoxyflavone)	Flavonoids	FALSE	down	down	371190	300860	271030	287780	342750	268200	68688	67795	82969	65037	58209	68283
pmb3114	C30H26O11	Epicatechin-epiafzelechin	Flavonoids	up	FALSE	down	172060	333250	171690	3761800	2369500	1649500	108780	96020	142780	77513	69416	90602
mws4183	C20H18O11	Quercetin-3-O-arabinoside (Guaijaverin)*	Flavonoids	up	FALSE	FALSE	74470	89401	102730	238240	222020	210940	65144	105240	117160	82071	99207	98945
mws2186	C20H18O11	Avicularin (quercetin-3-O-α-L-arabinofuranoside)	Flavonoids	up	FALSE	FALSE	61843	82637	131900	253650	247620	250240	75797	104150	105830	87248	91548	98699
mws1564	C17H16O5	Farrerol (6,8-Dimethyl-5,7,4'-trihydroxyflavanone)	Flavonoids	FALSE	down	down	363410	369350	366110	427280	389840	494450	50181	55561	82238	102730	27075	75369
pmb3042	C23H24O12	Tricin-5-O-glucoside	Flavonoids	up	up	up	22986	29958	11881	135440	33826	111280	167740	101860	121770	114090	133570	203940
Lmdp003509	C20H18O11	Quercetin-3-O-xyloside (Reynoutrin)*	Flavonoids	up	FALSE	FALSE	90687	109360	147920	342640	368030	341160	92637	142170	131700	117320	139030	152000
Lmlp005236	C21H22O11	Dihydrokaempferol-3-O-glucoside	Flavonoids	up	FALSE	FALSE	113470	268480	224940	6260800	5410600	4080100	157470	159380	139740	123280	89936	174230
pme3514	C15H10O7	Morin	Flavonoids	up	FALSE	FALSE	194390	253380	141720	444320	352280	548440	196500	234780	240590	185910	193250	196660
pmb3006	C21H20O10	Apigenin-7-O-glucoside (Cosmosiin)	Flavonoids	FALSE	down	down	497560	475400	367740	562910	525750	507920	196980	238890	225160	193000	231990	219430
pme0376	C15H12O5	Naringenin (5,7,4'-trihydroxyflavanone)*	Flavonoids	FALSE	down	down	574900	571470	498860	742520	803380	720020	140890	159620	164060	206320	159800	200910
pme3475	C15H12O5	Butin	Flavonoids	FALSE	down	down	659630	678220	550720	894110	994580	870190	151070	169660	169930	223960	168670	228660
mws0789	C15H12O4	Pinocembrin (dihydrochrysin)	Flavonoids	up	FALSE	up	53182	81717	52725	591910	767560	1000400	60065	172480	49579	319700	242870	146930
mws0913	C21H20O11	Kaempferol-3-O-galactoside (Trifolin)	Flavonoids	down	down	down	862060	1370100	740680	354660	438280	466160	421120	465490	512390	321940	466860	395230
mws0089	C21H20O11	Kaempferol-7-O-glucoside*	Flavonoids	down	down	down	707510	1281800	877160	356560	429410	449160	355840	453320	421090	326210	503370	470820
Lmyn001269	C27H30O16	Kaempferol-3-O-sophoroside	Flavonoids	up	up	up	14261	60938	45966	318540	305560	545110	381900	496670	527620	439740	371180	335950
Lmzp002365	C22H24O11	Hesperetin-7-O-glucoside	Flavonoids	up	FALSE	FALSE	231680	217490	162350	471570	535170	397900	241840	291170	236670	463600	505410	236890
Hmcp002316	C21H20O11	Isorhamnetin-3-O-arabinoside	Flavonoids	up	FALSE	FALSE	319360	513450	392790	1417700	1102000	1625600	498810	617530	658630	476910	745020	551380
Lmgp004784	C15H14O5	Apiferol	Flavonoids	up	FALSE	FALSE	327770	802200	391380	8784200	9793200	3863200	530340	700220	785580	531070	456970	594380
Lmlp006175	C21H22O10	Isosalipurposide (Phlorizin chalcone)*	Flavonoids	up	FALSE	FALSE	725670	1298800	1043900	2239100	2466700	1768800	663140	633370	599300	574710	462790	529300
pmp000579	C22H22O11	Diosmetin-7-O-galactoside*	Flavonoids	up	FALSE	down	1466700	1719200	1253500	4183500	4714100	2827000	708670	873220	893730	648400	795520	689310
Hmgp002189	C22H22O11	Hispidulin-7-O-glucoside*	Flavonoids	up	FALSE	down	1515000	1737500	1248500	4457500	4064300	3254700	667060	898340	898730	713930	671880	663480
Hmpn005101	C21H24O11	Sieboldin	Flavonoids	FALSE	up	up	22392	19603	18676	25703	29734	42564	562060	484000	602200	724450	802850	628200
Hmcp002399	C23H24O13	Limocitrin-3-O-glucoside	Flavonoids	FALSE	FALSE	down	1631800	1501300	1500000	2893700	2702900	2830800	620010	824660	1064300	732130	692600	695970
Zmjp004852	C23H24O13	5,6,3′,4′-Tetrahydroxy-3,7-dimethoxyflavone-6-O-glucoside	Flavonoids	FALSE	FALSE	down	2047800	1914200	2601200	2049700	1647800	2227000	1171700	1493500	1448800	769750	1345200	899710
Lmfn004093	C21H24O10	Phloretin-4'-O-glucoside (trilobatin)	Flavonoids	up	FALSE	FALSE	622480	1145000	922390	1616400	2781700	1736900	1092300	1038700	1163800	834940	940520	709450
Hmcp002187	C23H24O13	Limocitrin-3-O-galactoside	Flavonoids	FALSE	FALSE	down	2086300	2066900	2574000	2001600	1850100	2418000	1282700	1551600	1333500	873120	1358400	916540
pmb2947	C45H38O18	Catechin-catechin-catechin	Flavonoids	up	FALSE	FALSE	780980	978690	953890	2288600	1789100	1479800	970410	1254800	933510	1226900	1114800	1155400
pme3285	C15H14O5	Afzelechin (3,5,7,4'-tetrahydroxyflavan)	Flavonoids	up	FALSE	FALSE	1066300	1188400	1415100	19172000	10275000	8931600	1641100	1559300	2766200	1362500	1341700	1876500
mws1179	C21H22O10	Naringenin-7-O-glucoside (prunin)	Flavonoids	up	FALSE	FALSE	1607100	3344000	2341000	9400600	8595700	6901800	1782400	1740900	1753800	1497600	1596400	1464200
Xmyp005654	C21H20O11	Kaempferol-4'-O-glucoside	Flavonoids	FALSE	down	down	5625100	8712700	5249500	3425200	3822800	3641900	2486100	2583700	2727100	1983700	2711200	2635800
mws2209	C21H20O11	Kaempferol-3-O-glucoside (astragalin)*	Flavonoids	FALSE	down	down	5576800	9489300	5339300	3632300	4007000	3615900	2302000	2519700	2692600	2038200	2819400	2577400
HJN086	C21H22O11	Eriodictyol-3'-O-glucoside	Flavonoids	up	FALSE	FALSE	2092300	2316700	2454500	40774000	38985000	32084000	2598500	3582900	2711600	2893300	2132200	3075400
Lmmn004625	C21H22O11	Dihydrokaempferol-7-O-glucoside	Flavonoids	up	FALSE	FALSE	2164100	2156500	2545500	43572000	42079000	29102000	2568500	2768600	2908500	2996100	2166700	3660600
mws0042	C15H14O7	Epigallocatechin	Flavonoids	up	up	up	2135600	3785300	2476900	10125000	9720900	8776600	7698600	8819300	6957200	5570400	5777200	5896800
mws0044	C15H12O7	Dihydroquercetin (taxifolin)	Flavonoids	up	FALSE	FALSE	1971800	4965900	1391200	7323800	7953100	6935100	5083000	5892200	6428200	7623000	5903800	5189000
mws0049	C15H14O7	Gallocatechin	Flavonoids	up	up	FALSE	3681100	5807400	3761800	12505000	17371000	12339000	9398000	11603000	8024700	7882000	8520800	9190300
Xmsn002700	C21H22O12	Taxifolin-3'-O-glucoside	Flavonoids	up	up	up	3036900	4343400	1763600	7679600	8717500	7620000	9147300	10939000	9218800	8182000	9451700	7554200
mws1015	C15H16O9	Esculin (6,7-dihydroxycoumarin-6-glucoside)	Lignans and coumarins	FALSE	down	FALSE	46499	40494	75251	98287	59862	49625	5230.6	5464.5	10947	4404.9	9626.3	162750
mws1014	C10H8O5	Fraxetin (7,8-dihydroxy-6-methoxycoumarin)	Lignans and coumarins	down	down	down	56554	54606	39964	19826	11464	5791.9	14009	15469	18864	20203	16770	15721
mws4168	C21H22O7	Praeruptorin A	Lignans and coumarins	FALSE	FALSE	down	82841	109490	82591	60968	44836	49628	50684	51003	57182	25275	39906	25407
pmb1207	C19H14O6	O-Feruloyl 3-hydroxycoumarin	Lignans and coumarins	up	up	FALSE	12276	15618	13389	36834	33673	37865	26611	25983	33569	27741	25652	24403
HJN083	C26H34O11	Lariciresinol-4'-O-glucoside	Lignans and coumarins	FALSE	up	FALSE	32681	32996	24392	42581	26716	30196	59245	94401	45394	57154	47244	26579
pmf0525	C16H14O4	Imperatorin	Lignans and coumarins	up	up	FALSE	50822	70003	40547	113830	154480	140670	97257	108910	130870	126730	94695	79789
Cmpp007319	C15H16O4	7-Methoxy-5-prenyloxycoumarin	Lignans and coumarins	down	FALSE	FALSE	78531	48311	169610	26570	30269	27052	35588	55217	23136	149580	58083	38744
Lmmn003748	C20H24O6	Isolariciresinol	Lignans and coumarins	up	up	FALSE	82511	161730	72801	216760	240590	187090	195490	272590	217660	152630	176250	184240
Hmlp002744	C20H22O7	Nortrachelogenin	Lignans and coumarins	FALSE	up	up	68705	56715	57920	103580	89838	92164	234360	178970	130040	260930	270650	342440
Cmsp005051	C26H34O11	Isolariciresinol-9-O-glucoside	Lignans and coumarins	up	up	up	41509	73016	30452	306840	322830	265080	357270	424400	380990	321220	352600	336600
Cmmn005231	C20H24O8	Massoniresinol	Lignans and coumarins	FALSE	up	up	135480	266270	189730	239450	244280	281440	387930	444700	418320	590030	490020	504490
Cmmn003319	C25H32O11	Massonianoside D	Lignans and coumarins	up	up	up	81036	239770	76704	768740	494720	462720	854640	1670500	1052600	616290	716440	623080
pmn001375	C26H32O12	1-Hydroxypinoresinol-1-O-glucoside	Lignans and coumarins	FALSE	up	up	327920	338010	295220	452800	414740	504680	704200	813020	696480	751730	746930	947590
Cmsn001914	C25H34O12	7R,8S-erythro-3',4,9,9'-tetrahydroxy-3-methoxy-8-O-4'-neolignan-7-O-glucopyr-anoside	Lignans and coumarins	FALSE	up	up	382320	460840	280320	720390	622390	895500	1307000	1813600	1635200	1120400	831200	1018700
Hmln002100	C26H32O12	Nortrachelogenin-4-O-glucoside	Lignans and coumarins	FALSE	up	up	300400	187800	283650	401020	382980	415780	864720	1076900	906620	1139800	1310500	1453400
Lmtn003096	C26H36O11	Secoisolariciresinol 4-O-glucoside	Lignans and coumarins	up	up	up	354540	463450	268930	944860	576090	677560	1419000	1837000	2043100	1441200	1625100	1764000
Cmmn012997	C20H30O2	Abietic acid	Lignans and coumarins	up	FALSE	FALSE	4144100	3642300	1885800	7845200	8308300	7660000	6005900	6208600	5944100	6679800	4103100	5486100
pmp000682	C26H32O11	Matairesinol-4'-O-glucoside (matairesinoside)	Lignans and coumarins	up	up	up	1000400	953570	712630	2874000	2464800	2935900	6252700	7010100	7102500	7440600	7534200	7766200
Lmgp003270	C16H16O10	Scopoletin-7-O-glucuronide	Lignans and coumarins	up	up	up	11224000	16052000	14180000	27112000	28347000	27772000	33004000	36177000	39218000	32495000	30109000	32807000
Lmbn005443	C18H30O3	13-KODE; (9Z,11E)-13-oxooctadeca-9,11-dienoic acid*	Lipids	down	FALSE	FALSE	5041.4	2885.6	6254.8	1799.7	1128.2	1033.8	2661.4	1420.5	2312.4	2955.6	5996.6	4301
Lmbn005287	C18H32O4	7S,8S-DiHODE; (9Z,12Z)-(7S,8S)-dihydroxyoctadeca-9,12-dienoic acid	Lipids	down	down	down	23027	20347	27725	0	0	0	3208.5	2213.8	4011.6	3396.9	3714.9	5066.9
pmb0862	C20H42NO7P	LysoPC 12:0	Lipids	up	FALSE	FALSE	2885.5	3196.1	1929.9	73857	38119	29894	3107.9	6047.3	6149.6	4576.7	4071.4	6016.5
Lmbn005662	C18H32O3	9(10)-EpOME;(9R,10S)-(12Z)-9,10-epoxyoctadecenoic acid	Lipids	down	FALSE	FALSE	7335.1	5831.8	4634.9	2383.9	1986	1350.4	3989.1	3111.5	3467	5455.8	5914.2	4948.6
Lmbn006152	C18H32O2	(9Z,11E)-Octadecadienoic acid	Lipids	FALSE	up	up	2801.8	1928.2	1907.2	3693.9	3766.1	3224.3	8420.8	8096	7659.7	7285.1	8610.3	7771.3
pmb2786	C18H30O3	9-Hydroxy-10,12,15-octadecatrienoic acid*	Lipids	FALSE	up	up	1944.3	4122.7	2072.7	2550	2411.2	3482.5	15173	11430	12971	8583.9	10022	13713
Zmpn003698	C20H34O2	11,14,17-Eicosatrienoic acid*	Lipids	FALSE	FALSE	up	4449.5	4558.5	2760.7	4521.8	4700.1	4041.9	6901.8	6330	7656.5	8717.6	9047	9628.6
Lmbn006210	C20H34O2	Dihomo-gamma-linolenic acid; (8Z,11Z,14Z)-icosatrienoic acid*	Lipids	FALSE	FALSE	up	4017.7	4327.6	3493.4	4331.4	4450.6	4511.5	6696.9	5362	7905.7	9260.2	10335	9424.6
mws0944	C20H34O2	5(Z),8(Z),11(Z)-Eicosatrienoic acid	Lipids	FALSE	FALSE	up	6199.4	5028.1	3225.4	6189.3	5765.9	5361.9	9457.8	7681.8	11087	10446	10886	13012
pmd0143	C28H58NO7P	LysoPC 20:0	Lipids	FALSE	up	up	0	0	0	0	0	0	7714.2	6397.6	4862.5	10500	9322.4	14366
Lmhp009384	C33H58O14	1-Linoleoylglycerol-2,3-di-O-glucoside	Lipids	FALSE	down	FALSE	26669	17890	12018	7706	7058.6	15939	5603.4	8354.5	4842.2	11574	9395.8	30243
mws0383	C17H32O2	10-Heptadecenoic acid	Lipids	FALSE	down	FALSE	737190	83357	1085100	78379	49597	59863	15310	11208	43420	13596	12185	9
Lmsn004901	C24H48O2	Tetracosanoic acid (lignoceric acid)	Lipids	FALSE	up	up	0	0	0	0	0	0	16573	22237	25053	15033	17179	13392
MA10012327	C18H37NO2	D-Sphingosine	Lipids	FALSE	down	down	73500	93261	66979	38391	44131	43204	20637	16590	22470	17049	18793	12748
pmb2228	C27H56NO7P	LysoPC 19:0	Lipids	up	up	up	0	0	0	14691	19138	18360	13052	13907	10010	19554	18690	15325
pmb2787	C18H30O3	9-Oxo-10E,12Z-octadecadienoic acid	Lipids	up	up	up	8303.8	6589.9	7584.9	22661	24585	22343	23244	16488	21796	20515	20378	24690
mws0369	C20H32O2	Arachidonic acid	Lipids	FALSE	up	up	0	0	0	0	0	0	23294	15382	14213	22083	17382	21806
Lmbn004685	C18H32O4	5S,8R-DiHODE; (5S,8R,9Z,12Z)-5,8-dihydroxyoctadeca-9,12-dienoate	Lipids	FALSE	up	up	10552	10770	11495	9741.1	8877.5	9891.2	29671	25444	33754	27373	32475	35493
pmn001689	C18H32O4	9-Hydroxy-12-oxo-15(Z)-octadecenoic acid	Lipids	FALSE	up	up	8948	10852	9223.1	9491.5	7332.9	9157.8	28106	21836	30131	28979	27252	34536
pmb2792	C18H30O3	13-Hydroxy-6,9,11-octadecatrienoic acid	Lipids	down	down	down	66898	73434	95044	28107	27590	26411	28632	36274	32072	29723	33944	33574
mws0879	C20H32O3	12S-Hydroxy-5Z,8Z,10E,14Z-eicosatetraenoic acid	Lipids	down	FALSE	FALSE	20550	19490	23176	10467	11372	9229.7	17668	14295	18136	30182	23081	27660
mws1436	C18H38O2	1,18-Octadecanediol	Lipids	down	down	down	173270	140360	167910	43126	32785	31652	27293	27840	33810	33244	34693	29168
pmb0863	C24H46NO7P	LysoPC 16:2(2n isomer)	Lipids	up	up	up	5211.5	4541.3	5081.2	49870	51892	57422	26123	14896	16993	35199	26400	40363
Lmhp008885	C20H42NO7P	LysoPE 15:0(2n isomer)	Lipids	FALSE	up	up	16264	18158	20231	24318	25821	28320	36772	36169	48061	37610	35873	75519
mws0967	C20H32O5	5,6,15-Trihydroxy-7,9,11,13-eicosatetraenoic acid	Lipids	down	FALSE	FALSE	40937	49282	61533	13048	10338	7973.9	26745	20819	34091	38039	40389	28115
Lmhp010908	C27H54NO7P	LysoPC 19:1	Lipids	down	FALSE	down	158630	579300	519700	96598	116640	104690	33643	185390	35537	38368	36587	54360
pmb0864	C19H40NO7P	LysoPE 14:0	Lipids	down	FALSE	FALSE	89594	71331	84376	34941	34287	48223	47211	47991	46821	48176	41594	58346
pmd0130	C22H46NO7P	LysoPC 14:0	Lipids	FALSE	down	FALSE	96225	51606	61456	35408	48875	40636	25524	21399	24161	53078	28600	49090
pmb2799	C18H32O3	12,13-Epoxy-9-octadecenoic acid	Lipids	FALSE	up	up	11378	9856.2	8791.8	16271	18672	18251	50533	36801	37812	53478	33397	39833
Hmqp006235	C26H46NO7P	LysoPC 18:4	Lipids	up	up	up	15954	21917	17414	40402	37198	33647	52241	35630	45980	55050	55202	90196
Hmqn003054	C18H34O5	9,10,11-Trihydroxy-12-octadecenoic acid	Lipids	FALSE	down	FALSE	68378	72039	65149	41941	41557	46873	22185	24738	25294	61372	22412	25603
pmb2636	C20H32O4	8,15-Dihydroxy-5,9,11,13-eicosatetraenoic acid	Lipids	FALSE	up	up	6264.7	7031.9	8222.6	9025.9	10989	13347	45160	53358	59126	64786	70442	103110
pmf0297	C20H42O	1-Eicosanol	Lipids	down	FALSE	FALSE	105180	138250	44971	29532	30540	30454	94882	70946	103400	74245	57437	75389
Lmbn005487	C18H34O4	12,13-DHOME; (9Z)-12,13-dihydroxyoctadec-9-enoic acid	Lipids	down	down	down	187460	217950	244360	63238	58031	59325	124840	92495	100410	87115	96108	104850
pmf0397	C20H40O2	Arachidic acid	Lipids	FALSE	up	up	28200	37494	49703	40828	30277	65392	123080	96849	58054	88810	121180	156380
pmb2260	C23H46NO7P	LysoPC 15:1	Lipids	FALSE	FALSE	up	45979	50553	42752	69691	62376	78668	93566	72445	84021	97179	89042	138490
pmd0136	C26H54NO7P	LysoPC 18:0(2n isomer)	Lipids	down	down	down	1129100	1165500	451380	58130	77785	70672	93690	83262	79623	135070	98129	142200
pmb1574	C18H28O2	9,12-Octadecadien-6-ynoic acid	Lipids	FALSE	up	up	19695	26676	24046	20606	14494	14610	84218	61522	101090	136070	90369	138670
Lmhp008763	C21H42NO7P	LysoPE 16:1(2n isomer)	Lipids	down	down	down	383750	384490	328820	106350	131790	141940	110130	126170	148570	140960	112100	135300
ML10195036	C18H37NO2	3-Dehydrosphinganine	Lipids	down	down	down	452540	604740	539700	207420	132460	179690	172450	141580	194520	145860	157690	127940
Lmhp011549	C28H56NO7P	LysoPC 20:1	Lipids	FALSE	up	up	12059	12769	9241.4	9498.4	5534	11355	115400	84362	87204	162440	128080	217730
Zmyn005384	C18H36O3	2R-Hydroxyoctadecanoic acid	Lipids	FALSE	up	up	46583	47562	28657	39520	23246	33199	114930	73542	130170	167490	186600	125420
Lmhp008801	C23H42NO7P	LysoPE 18:3	Lipids	FALSE	up	up	59861	72299	59529	119410	115680	143120	118760	106950	171970	177380	109080	181180
mws0397	C20H30O2	cis-5,8,11,14,17-Eicosapentaenoic acid	Lipids	FALSE	up	up	79817	92859	77490	139320	142130	139610	156740	174110	185920	187140	182950	174650
Rfmb087	C18H32O4	9-Hydroxy-13-oxo-10-octadecenoic acid	Lipids	FALSE	up	up	0	0	0	0	0	0	101130	84768	100970	257130	116580	145200
pmn001694	C18H34O5	9,10,13-Trihydroxy-11-octadecenoic acid	Lipids	down	down	down	1096700	1015700	998910	382630	398380	397590	209950	260850	275710	273320	252530	258450
pmp001270	C24H48NO7P	LysoPC 16:1	Lipids	FALSE	up	up	100990	159410	92238	175940	153910	178160	317140	264920	258420	293890	272920	474860
Hmqp005411	C18H32O3	9-Oxo-12Z-octadecenoic acid*	Lipids	up	up	up	85879	88378	96539	317840	417850	329240	335300	267620	260280	413580	305470	404070
Zmjn004133	C18H32O4	9S-Hydroperoxy-10E,12Z-octadecadienoic acid	Lipids	FALSE	up	up	28067	28716	23885	16827	18529	17885	235170	170590	225960	465000	221920	344770
pmn001691	C18H32O5	9,12,13-Trihydroxy-10,15-octadecadienoic acid	Lipids	down	FALSE	FALSE	279540	246860	322240	60348	50822	59797	294230	206220	326310	478640	510910	376190
pmb0883	C23H48NO7P	LysoPE 18:0	Lipids	down	up	up	179720	154860	156810	72723	74399	95581	420480	284740	326070	498940	394920	558210
pmn001610	C20H36O2	Eicosadienoic acid	Lipids	up	up	up	86184	95895	67882	210200	200050	174250	387960	400750	530660	550870	553130	654970
Lmhp008718	C25H48NO7P	LysoPC 17:2	Lipids	up	up	up	33428	33039	30328	1151800	1236000	1556500	292780	287790	267870	575360	324720	565990
pmd0147	C28H54NO7P	LysoPC 20:2	Lipids	FALSE	FALSE	up	274360	285950	309850	378810	393520	486420	471430	394880	405770	633260	499700	833510
Lmhp112042	C21H38O4	1-Linoleoylglycerol	Lipids	FALSE	up	up	45820	50934	43514	68166	74990	86512	830110	612590	613140	708050	700430	816270
Lmhp009590	C25H50NO7P	LysoPC 17:1	Lipids	up	up	up	99312	94849	123650	196590	216400	229970	718180	529290	540750	728910	681100	994500
pmb0854	C26H48NO7P	LysoPC 18:3	Lipids	up	up	up	180080	235420	189110	513650	533250	556280	574820	512070	520620	739570	655230	1074100
Lmhp011388	C21H36O4	2-α-Linolenoyl-glycerol	Lipids	FALSE	up	up	213540	179560	190150	185920	203740	209360	1342000	1015200	1075500	763550	1026500	1250100
Lmhp010514	C25H48NO7P	LysoPE 20:2(2n isomer)	Lipids	up	up	up	262980	343020	153970	903860	1017700	1065000	725660	630470	919780	844830	471590	615930
mws0119	C14H28O2	Myristic acid	Lipids	down	FALSE	FALSE	1141800	811540	1221900	396590	257530	341050	1111200	786820	900420	1009000	969280	1101100
Lmhp008833	C24H48NO7P	LysoPC 16:1(2n isomer)	Lipids	FALSE	down	FALSE	1542300	720260	869890	570090	1011100	727790	341950	341090	350820	1104400	482280	1051600
Lmhp008589	C23H42NO7P	LysoPE 18:3(2n isomer)	Lipids	FALSE	up	up	432370	454190	410610	804090	937600	839860	922690	779680	1194500	1412800	673600	1291700
pmp001251	C26H50NO7P	LysoPC 18:2(2n isomer)	Lipids	up	up	up	352230	414720	380550	1137800	1249900	1256500	1161300	937700	953230	1681200	1357600	1981900
mws0120	C8H20NO6P	Choline alfoscerate	Lipids	up	up	up	283680	253390	279920	1043300	1581800	1326800	955190	939980	802250	1883500	2209300	2300200
pmb1650	C18H30O2	Octadeca-11E,13E,15Z-trienoic acid	Lipids	down	down	down	7574600	7306900	8108500	3267000	3368100	2946400	2850800	3442100	3279700	2353300	2378800	2051100
pmd0132	C24H50NO7P	LysoPC 16:0(2n isomer)	Lipids	down	down	FALSE	5158800	5232300	2515200	1457900	1831200	1617500	1703200	1435500	1474900	2558900	1865500	2794100
Lmhp012042	C21H38O4	2-Linoleoylglycerol	Lipids	FALSE	up	up	204470	189020	180050	340430	411170	383040	4450700	3767800	3729500	3433800	3720400	4300600
pmb2221	C18H39NO3	4-Hydroxysphinganine	Lipids	FALSE	down	down	10524000	12369000	10714000	10785000	9267100	10716000	4499300	4549600	4795000	4272000	4141500	3600900
pmb0889	C18H30O2	Punicic acid (9Z,11E,13Z-octadecatrienoic acid)	Lipids	up	up	up	1114800	1148800	1044100	3588300	4267500	3600700	2711800	2278900	2263200	4352600	3097500	4096500
pmp001273	C26H50NO7P	LysoPC 18:2	Lipids	up	up	up	1093000	1246400	1232600	2992800	3271700	3258400	3014600	2555100	2708200	4568800	3471700	5490800
mws2623	C18H34O2	11-Octadecanoic acid (vaccenic acid)	Lipids	FALSE	FALSE	up	2341900	2130100	1753200	1570100	1099800	948000	4060600	3845800	4163900	5882200	4486500	6040200
Lmyn012331	C18H34O2	Petroselinic acid	Lipids	FALSE	FALSE	up	2579900	2162900	1811500	1489500	1117700	944390	4286100	4161100	4549000	5949700	5041300	6248200
pmb0865	C26H48NO7P	LysoPC 18:3(2n isomer)	Lipids	FALSE	FALSE	up	1560300	1678700	1939200	2857600	3308000	2744200	2820000	2383000	2872600	5970200	3043900	6010600
pmb0881	C23H44NO7P	LysoPE 18:2	Lipids	up	FALSE	up	3597900	4212500	3590400	8957700	8758400	9741400	7277700	6714200	7256700	8411200	6813100	9802300
mws0289	C23H46NO7P	LysoPE 18:1	Lipids	FALSE	FALSE	up	4195900	3464400	2543700	1850600	1949200	2272400	7244200	6333700	6697000	9605000	8295900	11375000
mws1491	C18H32O2	Linoleic acid	Lipids	FALSE	up	up	3391900	3257100	3307000	5407200	4529100	4872100	12674000	11369000	12300000	13618000	13430000	13912000
mws0396	C18H34O2	Elaidic Acid	Lipids	FALSE	up	up	6753100	5976700	4640500	4706400	3116300	2592400	12034000	11159000	11955000	15815000	14365000	16122000
pmp001281	C26H52NO7P	LysoPC 18:1	Lipids	FALSE	up	up	9184500	5831900	5611000	4055400	4766200	4928600	19692000	14420000	14854000	24331000	22693000	35449000
Lmhp010190	C26H52NO7P	LysoPC 18:1(2n isomer)	Lipids	FALSE	down	FALSE	43791000	40597000	26836000	19106000	23207000	20118000	14650000	13466000	14916000	35623000	18316000	36868000
mws0981	C6H5N5O2	Isoxanthopterin	Nucleotides and derivatives	down	down	down	109510	107280	83546	24712	27074	25848	0	0	0	0	0	0
pmb0197	C11H15N5O5	N7-Methylguanosine	Nucleotides and derivatives	FALSE	down	down	17999	6218.6	13407	23928	33049	21782	2660.9	4419	2275	4621.3	3415.3	3383.6
pme1373	C9H14N3O7P	2'-Deoxycytidine-5'-monophosphate	Nucleotides and derivatives	down	down	down	24114	24309	21705	6760	7805.1	3106.2	7915	4892	4202.3	8601.8	6232.7	5652.5
pme3882	C9H12N2O5	2'-Deoxyuridine	Nucleotides and derivatives	FALSE	FALSE	up	0	0	0	9	6613.7	5317.5	0	0	13681	9823	7136.1	4658.1
mws1641	C6H4N4O2	Lumazine	Nucleotides and derivatives	FALSE	down	down	37806	44052	32840	60329	56570	58640	7550	5853.4	7935.1	10703	11919	6340
pme2801	C6H6N4O2	7-Methylxanthine	Nucleotides and derivatives	FALSE	up	FALSE	0	0	0	0	0	0	9472.7	15384	21931	13942	12254	9
pme2060	C10H13N5	N6-Isopentenyladenine	Nucleotides and derivatives	up	up	up	7460.9	6326.1	10563	1769300	1733500	2313100	17204	33237	13853	18549	19726	17984
mws0863	C5H11O7P	2-Deoxyribose-5'-phosphate	Nucleotides and derivatives	up	FALSE	FALSE	64714	58080	39028	189690	152300	229400	38643	58157	64848	52660	57894	62049
pme3968	C6H7N5O	7-Methylguanine	Nucleotides and derivatives	down	down	FALSE	137490	84752	52107	14294	15792	20884	16690	16593	17125	52665	60592	28179
mws0884	C10H12N5O6P	Cyclic 3',5'-adenylic acid	Nucleotides and derivatives	up	up	up	9817.2	9308.5	7756.4	27983	29010	38428	48606	53780	46280	75526	58799	70027
pme1119	C10H12N4O5	Inosine	Nucleotides and derivatives	up	up	up	5262.8	5510	3745.5	149160	179630	119450	122470	131960	134760	81359	94459	74161
mws0847	C6H7N5	1-Methyladenine	Nucleotides and derivatives	down	down	down	372220	208100	216070	54313	22953	39898	24815	25106	37673	84448	62839	48996
pme1266	C6H6N4O2	3-Methylxanthine	Nucleotides and derivatives	FALSE	up	FALSE	6655.8	5419.7	7357.4	9	5202	9385.2	60582	81132	113800	87662	62250	9
pme3188	C9H13N2O9P	Uridine 5'-monophosphate	Nucleotides and derivatives	FALSE	down	FALSE	233280	303410	285160	152710	163670	163050	128340	99981	99604	129550	146350	148540
pmb0374	C5H5N5	2-Aminopurine	Nucleotides and derivatives	FALSE	FALSE	up	67747	73266	48975	104890	98729	119580	104760	125520	119690	149750	124940	159850
mws1060	C10H12N4O5	9-(Arabinosyl)hypoxanthine	Nucleotides and derivatives	up	up	up	42835	41338	39962	97732	91475	102090	84391	86986	117230	175060	144550	199120
mws0609	C10H12N5O7P	Guanosine 3',5'-cyclic monophosphate	Nucleotides and derivatives	down	down	down	371000	468280	418870	166170	144530	202980	110230	133850	146180	184590	181940	158870
pmc0066	C10H13N4O7P	2'-Deoxyinosine-5'-monophosphate	Nucleotides and derivatives	up	up	up	35231	34047	34473	202300	439730	203540	291500	377090	350160	184670	176290	188650
pmb0532	C10H13N4O8P	Inosine 5'-monophosphate	Nucleotides and derivatives	FALSE	up	up	73294	61295	73760	94140	104530	82484	132440	139120	165050	304380	138740	194540
Lmcp002302	C12H17N5O5	N6-(2-Hydroxyethyl)adenosine	Nucleotides and derivatives	up	FALSE	FALSE	367600	299300	335720	2916100	2697200	3288700	238950	205590	225740	333770	278640	310640
pme3967	C12H17N5O5	2-(Dimethylamino)guanosine	Nucleotides and derivatives	up	FALSE	FALSE	392900	336500	363860	3276700	3053000	3687700	243580	231120	248070	358680	303610	310660
pmb0530	C21H27N7O14P2	Nicotinic acid adenine dinucleotide	Nucleotides and derivatives	FALSE	FALSE	up	212790	227990	260770	221280	275630	272680	295450	308240	341420	569970	450970	457040
pmb2507	C5H11O7P	2-Deoxyribose-1-phosphate	Nucleotides and derivatives	up	FALSE	FALSE	777350	715150	726180	2616700	2435200	3036600	547050	548380	627850	719410	931660	770420
ML10180524	C9H13N3O5	Cytarabine	Nucleotides and derivatives	FALSE	up	up	164290	114590	233960	315240	209910	201110	408840	519640	591080	1048700	649200	618850
pme3732	C9H13N3O5	Cytidine	Nucleotides and derivatives	FALSE	up	up	674370	535980	864340	1062400	1167100	1343800	1618500	1213100	1727000	1780800	2123800	1880000
pme0230	C10H13N5O4	Adenosine	Nucleotides and derivatives	up	up	up	719930	736660	574910	1229600	1241200	1662700	1541700	1529900	1509700	1913400	1671100	1878700
pmb0981	C10H14N5O7P	Adenosine 5'-monophosphate	Nucleotides and derivatives	FALSE	up	up	911060	757130	900910	1378300	1402200	1244100	1797600	2037800	2180100	4139700	2379200	2673400
pme1474	C11H15N5O3S	5'-Deoxy-5'-(methylthio)adenosine	Nucleotides and derivatives	up	FALSE	FALSE	5147300	4443400	3648600	7354500	7224600	12427000	6270800	6456800	6609600	6802400	6368500	5909900
mws0972	C6H12O3	6-Hydroxyhexanoic acid	Organic acids	up	FALSE	FALSE	0	0	0	22416	41212	19607	0	0	0	0	0	0
mws2628	C5H11NO2	N-Methyl-4-aminobutyric acid	Organic acids	down	FALSE	FALSE	4746.7	5801.9	4106.8	555.64	2184.7	2041.1	2539.6	5048.8	5105.5	3141.6	2003.1	3153.3
mws0236	C2H7NO3S	2-Aminoethanesulfonic acid	Organic acids	down	down	FALSE	17545	21168	32359	8186.4	13616	12448	11481	12338	8990	10322	16043	12708
pma2400	C11H18O	Dihydrojasmone	Organic acids	FALSE	up	FALSE	7760.1	12879	9495.5	11790	10998	12191	22578	24886	14742	16211	23702	13144
pme1730	C4H6O4	D-Erythronolactone	Organic acids	up	up	up	0	0	0	7167.5	10198	16147	18798	16053	18810	17268	14763	9061.3
mws0489	C8H6O3	Benzoylformic acid	Organic acids	FALSE	down	FALSE	17914	11111	7087.4	31616	13923	26331	0	0	0	17432	11669	13383
mws0242	C8H14O4	Suberic acid	Organic acids	FALSE	down	FALSE	30454	29868	29035	40378	34220	26821	14402	7116.6	14602	17992	7228	21291
mws0601	C5H5NO2	Pyrrole-2-carboxylic acid	Organic acids	down	FALSE	FALSE	86580	75111	37178	17791	10611	15735	9	7199.2	11059	25476	32203	43403
Lmgn000242	C6H10O6	4,5,6-Trihydroxy-2-oxohexanoic acid	Organic acids	down	FALSE	FALSE	22367	16897	12998	6881.2	4508.2	12474	18961	11650	8074	29093	19831	18563
pme2761	C5H6O6	4-Hydroxy-2-oxoglutaric acid	Organic acids	down	down	down	318580	393350	423330	123160	196170	118620	81485	56783	73522	30080	100600	73123
mws0574	C4H8O3	2-Hydroxyisobutyric acid	Organic acids	up	FALSE	up	11680	14593	11071	32087	33831	25930	14911	21283	15172	35318	23390	26067
Lmbn002072	C7H12O4	2-Propylsuccinic acid*	Organic acids	FALSE	down	down	87893	96903	73195	57464	72766	65446	22109	43429	45332	35798	31788	49083
Lmgn000224	C5H6O5	2-Methyl-3-oxosuccinic acid	Organic acids	up	up	FALSE	23188	23590	13714	40746	65185	56171	42146	41094	45182	41718	36373	27892
pmb2826	C5H8O5	L-Citramalic acid	Organic acids	FALSE	up	FALSE	22989	24252	17525	36873	41418	47127	30988	49962	49937	43177	49351	32920
Zmjn001813	C7H12O4	Pimelic acid*	Organic acids	FALSE	down	down	121540	80920	87057	54060	66614	80612	31494	32958	38784	43868	26773	43750
pme3154	C6H12O4	Mevalonic acid	Organic acids	FALSE	down	FALSE	71401	90009	104400	127050	118630	89458	28942	24654	28211	50644	22879	54294
mws0823	C5H8O3	3-Methyl-2-oxobutanoic acid	Organic acids	up	FALSE	FALSE	28769	43361	19558	111390	84283	97636	54045	66204	41091	59453	61137	51502
Zmgn000217	C5H6O4	Methylenesuccinic acid	Organic acids	FALSE	up	up	14904	25095	19798	31699	28652	34376	42663	59609	70221	73003	92048	82618
mws0376	C4H4O4	Fumaric acid	Organic acids	up	up	up	16974	28416	21869	300700	513110	344500	71507	34384	47134	78566	85633	48908
Lmbn001288	C5H8O4	2-Hydroxy-2-methyl-3-oxobutanoic acid*	Organic acids	up	up	up	29017	25603	39596	397720	382010	420640	76340	61287	97527	80209	95474	101080
Lmbn001676	C6H10O4	3-Hydroxy-3-methyl-2-oxopentanoic acid	Organic acids	up	up	up	0	0	0	26639	13728	25829	42909	32368	44793	90123	59741	46126
Hmcp004650	C16H30O4	Hexadecanedioic acid	Organic acids	FALSE	down	FALSE	188540	185320	122310	100640	90327	119400	59206	50208	52804	91715	103010	79375
mws0341	C6H12O3	2-Hydroxyisocaproic acid	Organic acids	down	FALSE	FALSE	134010	203550	58182	45752	27180	50064	59970	63937	73294	94352	112410	72231
mws0425	C5H6O4	Citraconic acid	Organic acids	up	FALSE	FALSE	270760	217690	121870	455570	336580	710620	144900	211960	102760	98273	142940	133340
mws1189	C6H10O7	D-Galacturonic acid*	Organic acids	down	down	down	446490	363280	603640	84286	260980	186550	80414	88696	110820	100610	120830	125540
Zmpn000638	C4H9N3O2	3-Guanidinopropionic acid	Organic acids	down	down	down	1077500	1971900	731360	188990	212040	171520	155880	166080	156380	145480	153090	170200
Wmzn000227	C6H10O4	2,2-Dimethylsuccinic acid	Organic acids	FALSE	down	FALSE	251930	299090	382670	348130	319120	333370	124340	126170	137730	160210	178640	166460
Zmyn000247	C5H8O5	2-Hydroxyglutaric Acid*	Organic acids	FALSE	FALSE	up	87865	42154	65686	75789	72630	106320	117670	115870	114610	170950	126420	134040
pmb2657	C10H18N4O6	Argininosuccinic acid	Organic acids	up	up	up	84921	66418	57219	207480	177100	183530	168180	176070	187470	193610	180220	206830
mws0576	C4H8O3	3-Hydroxybutyric acid	Organic acids	FALSE	down	down	953600	1965200	957160	571260	9	9	0	0	0	224160	210580	742750
mws0147	C5H10O3	β-Hydroxyisovaleric acid	Organic acids	FALSE	down	down	608840	514440	278790	220940	315740	384310	146860	254420	152000	226370	186760	196370
pme0243	C5H8O4	Glutaric acid	Organic acids	down	FALSE	FALSE	392440	327920	214060	119740	56452	121340	267240	133000	278400	317360	210190	276480
Lmbn002862	C7H6O3	3-Hydroxybenzoic acid	Organic acids	FALSE	down	down	2372900	4220500	1210000	1765500	1356400	1663100	343600	513240	438340	362160	369430	352730
Lmqp000873	C4H4O3	Succinic anhydride	Organic acids	up	up	up	113310	161660	122850	471950	367620	543130	367400	393680	432880	391540	399370	447320
Lmbn000193	C3H4O4	Tartronate semialdehyde*	Organic acids	up	up	up	21468	65771	18909	300590	240770	490790	1046400	850210	729740	408720	536790	654450
pme0220	C13H20O3	Methyl jasmonate	Organic acids	FALSE	up	up	0	0	0	0	0	0	325930	302540	268990	415460	378230	425150
ML10172161	C3H4O4	Hydroxypyruvic acid*	Organic acids	up	up	up	28730	67489	24993	258670	210270	576890	1007200	773600	653980	454580	477220	747230
pme2380	C5H6O5	α-Ketoglutaric acid	Organic acids	up	FALSE	FALSE	296470	308680	397400	678960	1153700	702560	561440	532150	699700	504540	405780	370230
mws0177	C5H4O3	2-Furoic acid	Organic acids	down	down	down	4028800	4427300	3183000	376380	373840	411010	568210	751960	461400	558160	607150	556270
mws0473	C5H8O4	2-Methylsuccinic acid*	Organic acids	up	up	up	240600	257540	348800	3930200	3549100	4083100	695390	677760	857700	668470	862210	927190
pme1216	C6H5NO2	2-Picolinic acid	Organic acids	up	FALSE	up	322850	369550	275510	739760	776850	988070	622510	676120	623410	670610	627460	734450
pmb3101	C7H12O5	2-Isopropylmalic acid	Organic acids	up	FALSE	FALSE	897130	780480	462230	2705800	1818100	2315500	378550	470040	545030	701760	577570	853040
Lmbn001754	C7H12O5	3-Isopropylmalic acid*	Organic acids	up	FALSE	FALSE	762150	684360	471180	2629400	1765700	2218200	359490	472880	486400	744060	584970	803220
Lmgn000160	C4H8N2O3	3-Ureidopropionic acid	Organic acids	down	down	down	2222800	1500000	2422100	299410	220620	419010	530900	467050	456030	773730	806140	842730
Zmgn001448	C7H12O5	2-Propylmalic acid*	Organic acids	up	FALSE	FALSE	814660	745010	418420	2436700	1911700	2298200	369520	497640	505230	779150	534520	877670
pme3096	C3H5NO4	Aminomalonic acid	Organic acids	up	up	up	211410	325370	195370	1232600	700920	1151000	621990	734660	910550	806660	758200	796650
Lmbp000668	C6H5NO2	Isonicotinic acid	Organic acids	up	up	up	168380	169850	166370	403920	474640	411330	437540	567730	590060	880830	513150	578300
pme3207	C6H6O4	Muconic acid	Organic acids	up	up	up	443990	362450	334540	754650	939730	800320	1468600	1258500	1339900	1143300	1392500	1244800
mws0344	C5H10O6	D-Xylonic acid	Organic acids	FALSE	FALSE	down	2247400	2659200	2493200	2072400	2325500	1960500	1321100	1070600	1321500	1192700	1212600	1284000
mws0567	C5H11N3O2	4-Guanidinobutyric acid	Organic acids	down	down	down	34436000	28410000	27545000	3405100	4068500	3895000	1829200	1191100	1464200	2019000	1926600	1728800
pme2550	C6H6O6	cis-Aconitic acid	Organic acids	up	FALSE	FALSE	1136900	1534900	974710	3195700	3747400	3901200	2160900	2363500	2452200	2409000	2638200	2098600
Lmmn001643	C9H8O3	2-Hydroxycinnamic acid	Organic acids	FALSE	up	up	510240	685200	410360	437380	488850	519070	1321900	1705600	1684500	2431000	1993800	2128700
Zmgn000503	C5H10O4	2,3-Dihydroxy-3-methylbutanoic acid	Organic acids	FALSE	up	FALSE	1059400	1182100	1364800	2422700	2030900	2576100	2260200	2760100	2697800	2471700	1797300	1441800
mws0277	C7H12O6	Quinic acid	Organic acids	up	up	up	1135600	1264300	1161000	2386000	2520200	2390800	2730400	2825600	2630600	2753700	2442300	2926800
mws0639	C7H6O4	2,3-Dihydroxybenzoic acid*	Organic acids	up	FALSE	FALSE	3762700	2895800	2769100	6353000	5884800	8360100	4760400	5563900	5053100	4105200	5187700	3811900
pme1975	C3H4O4	Malonic acid	Organic acids	up	up	up	394920	871340	185120	3477600	2555800	4934900	10460000	8512300	7897600	4165100	4455000	6957100
mws0154	C7H10O5	Shikimic acid	Organic acids	up	FALSE	FALSE	3250400	4265400	3025000	8587300	7895300	8912400	4371100	5153600	6965600	5131900	5168500	4603500
Zmyn000453	C6H8O7	Isocitric Acid	Organic acids	up	up	up	2270400	2561300	2218800	4754600	5108000	4542000	5479700	5090900	5074800	5389500	4747000	5372900
mws0470	C4H6O4	Methylmalonic acid*	Organic acids	up	up	up	5692600	8214400	5392500	29958000	18497000	29247000	16301000	20596000	23974000	21114000	20096000	20808000
mws0192	C4H6O4	Succinic acid*	Organic acids	up	up	up	5642500	8355000	5484000	30325000	18046000	29590000	15744000	19627000	24138000	21907000	19573000	20604000
mws0281	C6H8O7	Citric acid	Organic acids	up	up	up	8117600	10484000	7945600	21834000	19580000	21954000	23752000	25984000	25704000	26181000	24806000	26057000
pmf0367	C9H6O4	5,7-Dihydroxychromone	Others	up	down	down	16790	11824	18416	55208	35693	32947	0	0	0	0	0	0
pme0513	C5H12O5	Xylitol	Others	up	FALSE	FALSE	0	0	0	106800	70524	88438	0	0	0	0	0	0
mws0437	C5H12O5	D-Arabitol*	Others	up	FALSE	up	0	0	0	198650	111010	132030	9	10285	15067	5016.8	5440	8697.3
Zmyn000083	C6H14O12P2	D-Glucose 1,6-bisphosphate	Others	FALSE	down	down	24115	20501	20958	19285	30755	27656	11592	10691	7571.2	5331.8	5925.4	8049.3
pmf0314	C20H34O	(+)-cis-Abienol	Others	FALSE	up	up	3268.5	2110	1667.3	5084.1	2130.2	3296	9316.3	7609.4	8496.8	7771.4	8370.9	8194.4
mws0438	C5H12O5	L-Arabitol	Others	up	up	FALSE	0	0	0	114300	79319	122220	11706	7076.7	8590.7	10477	9	6536.9
mws1423	C14H14O2	Dihydropinosylvin	Others	up	up	up	1516.7	1546.6	1122.3	3094.7	9012.9	6073.7	2671.9	6646.9	3090.9	10879	6488.5	4577.9
pmn001423	C19H30O8	Roseoside	Others	down	FALSE	down	35571	48939	32907	14079	14165	20599	10117	30890	8695.6	13323	9547.2	24036
mws0213	C5H12O5	Ribitol*	Others	up	FALSE	down	27374	18445	19184	243140	174090	201490	11848	12022	16333	14026	7222.7	10911
pme1261	C9H19NO4	D-Panthenol	Others	FALSE	FALSE	down	26538	36601	73022	57870	77951	47520	23590	16039	16955	15628	13786	21721
Cmsp010137	C16H16O2	Pinosylvin dimethyl ether	Others	FALSE	down	FALSE	21121	17098	20066	13484	13608	28669	10356	8279.4	6572.3	16340	10349	20773
mws1589	C18H32O16	D-Panose	Others	FALSE	up	FALSE	3069.2	7943.8	12112	16530	4930.9	8238.5	27789	31500	17328	16391	18333	11898
Zmyn000110	C6H14NO8P	D-Glucosamine 1-phosphate	Others	up	FALSE	FALSE	20249	18329	11169	39200	28445	35370	8203.7	6411.3	11875	16429	14820	7135.6
pmn001400	C19H20O8	2,3,5,4'-Tetrahydroxystilbene-2-O-D-xyloside	Others	down	down	down	30476	27129	32774	0	0	0	0	0	0	17105	11620	13329
pmb0952	C12H17N4OS+	Thiamine (vitamin B1)	Others	down	down	down	316460	389080	319280	43083	33044	26221	26234	19512	18779	17718	27534	24943
pma6455	C5H11O8P	Ribulose-5-phosphate	Others	down	down	down	47984	33372	78419	0	0	0	17925	9096.7	20688	20367	11695	8818.2
pmb0801	C14H19NO9	4-Pyridoxic acid-O-glucoside	Others	down	down	FALSE	33877	25026	53812	0	0	0	10398	8143	9427.7	22978	17431	11605
pme2289	C20H30O	Retinol (vitamin A1)	Others	down	down	down	60217	60938	107880	15992	22401	27231	25833	29264	32114	24789	30223	34650
pme2253	C6H10O6	L-Gulono-1,4-lactone	Others	up	FALSE	up	0	0	0	59728	70761	52403	16486	9	28546	31131	16988	23450
pme2435	C6H12O5	L-Fucose	Others	down	down	down	156730	184760	125660	45263	50103	24066	53165	36772	55004	35729	38200	39134
pmb2653	C24H42O20	D(+)-Melezitose O-rhamnoside	Others	up	FALSE	FALSE	33384	31586	41284	73636	66998	88487	41421	40791	53537	55534	55736	44719
mws0889	C4H8O5	D-Threonic acid	Others	up	up	up	24848	27363	30699	70814	58220	56839	64330	60785	48121	57452	61811	47805
ML10171848	C5H8O5	D-Arabinono-1,4-lactone	Others	FALSE	down	down	158030	183680	188340	211920	325650	254250	79199	88275	95180	68624	79819	103990
pme3705	C6H10O7	D-Glucoronic acid*	Others	down	down	down	410470	434820	647660	129450	307120	207430	114790	96771	126840	78172	87646	130770
pme1014	C31H40O2	Menatetrenone (vitamin K2)	Others	down	down	down	183120	192260	223950	92250	87130	105590	94703	93159	89808	96611	94918	105860
pmn001394	C20H22O9	2,3,5,4'-Tetrahydroxystilbene-2-O-glucoside	Others	down	down	FALSE	297440	215050	229660	156200	116460	97997	68000	62028	73029	100200	280930	135630
pmb0764	C6H9NOS	4-Methyl-5-thiazoleethanol	Others	down	down	down	522480	417800	303440	138090	119750	215320	98418	138700	124550	145540	143810	148380
pmn001399	C20H22O9	2,4,6,4'-Tetrahydroxy-stilbene-2-O-glucoside	Others	FALSE	down	down	979260	861640	855410	634890	643500	513880	184850	192630	256720	163000	191150	198790
MA10039492	C6H6O6	Dehydroascorbic acid	Others	up	FALSE	FALSE	145160	195540	200300	806200	672500	927410	262300	339810	460350	301490	381480	296210
pmb0789	C14H21NO8	Pyridoxine-5'-O-glucoside	Others	down	down	FALSE	683610	618150	794270	189110	207890	150660	281500	374190	390140	434010	308110	317320
mws0232	C17H20N4O6	Riboflavin (vitamin B2)	Others	down	down	down	1330600	927580	984910	405500	377710	517820	334440	347390	524510	449890	360870	219630
pme1383	C8H11NO3	Pyridoxine	Others	down	down	down	2898700	3189300	2670500	332810	377680	287270	381000	423350	413290	568050	384220	452380
Cmsp003083	C26H32O11	Dehydrodiconiferyl alcohol-4-O-glucoside	Others	FALSE	up	up	222090	441660	187170	646760	418440	574080	826400	855820	831530	661550	737660	663810
pma3101	C11H14NO6+	Nicotinate D-ribonucleoside	Others	up	up	up	357770	331660	337760	25700000	29386000	28489000	859060	658730	751350	763060	832210	983030
mws1333	C12H22O11	Melibiose	Others	FALSE	up	up	345070	384870	298020	606010	467400	528440	740340	779390	845700	780860	825530	659100
pme0490	C6H5NO2	Nicotinic acid (vitamin B3)	Others	up	up	up	176800	166350	179670	484200	459320	424290	420640	574530	589580	855850	501440	521800
Zmgn000447	C3H7O7P	3-Phospho-D-glyceric acid	Others	FALSE	FALSE	up	320060	371640	375510	413890	380940	326980	615590	619810	710080	863020	683140	951180
pmf0139	C6H12O6	D-Galactose*	Others	FALSE	down	down	3188800	2918600	3044500	1556100	1617900	1527200	1539200	1212100	1481100	880050	805260	850350
pme2165	C5H4N2O4	Orotic acid	Others	down	down	down	8419300	10310000	3358600	2484500	2339900	2706300	1595500	1945900	885180	897200	1488900	1102000
pmf0138	C6H12O6	D-Mannose*	Others	FALSE	down	down	3523300	3686700	3729700	2183100	2722700	2013000	1779400	1428100	1591100	1104300	944410	936720
Zmhn001746	C20H22O9	Piceatannol-3'-O-glucoside	Others	FALSE	up	up	323490	520690	352120	629720	619720	873510	792690	1014000	1185300	1139900	849850	1024800
mws4170	C6H12O6	D-Glucose*	Others	FALSE	down	down	4412600	4514600	4480700	2553700	2662900	1917900	2130300	1557600	1847500	1199900	1171800	1188600
Lmsn000381	C12H22O11	D-Maltose*	Others	FALSE	up	FALSE	733370	910130	528760	1572900	829400	1184900	1577600	1255000	1613500	1269800	1181800	1079200
pme0534	C6H12O7	Gluconic acid	Others	down	FALSE	FALSE	2407300	1572600	4917200	562380	610220	616660	1146700	1228400	1176000	1298300	1331400	1220700
Zmhn101746	C20H22O9	Tetrahydroxy-stilbene-O-glucoside	Others	FALSE	up	up	298940	573150	326990	749000	684550	883890	964360	1076700	1407400	1344600	915440	1258200
mws1164	C6H12O6	D-Fructose*	Others	FALSE	down	down	4837800	4417300	4583700	2769300	2694900	2429800	2171900	1594600	2012800	1420400	1145100	1207000
mws1155	C6H14O6	D-Mannitol*	Others	up	up	up	15415	17320	14597	104690	106650	106720	1421300	1556700	1465900	1444600	1173300	1401800
pme2596	C8H9NO4	4-Pyridoxic acid	Others	down	FALSE	FALSE	1239300	756090	957210	243460	351890	218330	1392200	1581700	2025400	1594100	1197000	644770
pmp001045	C15H22O8	Bartsioside	Others	up	up	up	673310	1041500	366480	2277500	2001600	2091700	2284000	2568100	2235500	1795300	1990300	1999800
MA10039641	C12H22O11	Lactobiose	Others	FALSE	up	up	734810	689880	756650	1388900	1087000	1630600	1455600	1983500	1261600	1905200	1548800	1257900
mws0264	C12H22O11	D-Trehalose*	Others	FALSE	up	up	857130	674620	630730	1486800	1014500	1182200	1683600	1675100	2431100	2085400	1801200	1529400
Lmgp004223	C14H12O3	trans-resveratrol	Others	FALSE	up	up	577540	717610	421600	1017200	707900	2003000	1422800	2019700	1820300	2117600	1514500	2094100
pme0519	C12H22O11	D-Sucrose*	Others	FALSE	up	up	1140200	1211800	1130200	1715800	1711700	1548700	2135000	1996600	2983400	2659300	2735900	2077800
Cmsp008655	C15H14O2	Pinosylvin methyl ether	Others	up	FALSE	up	445010	355690	749110	785480	1302400	1045100	895580	1709100	559250	2860700	1703900	2464700
mws5038	C12H22O11	Isomaltulose*	Others	FALSE	up	up	1398500	1322000	1268300	2769200	2004200	2446300	4039900	3755600	4139600	4118200	3468200	3564000
mws1080	C12H22O11	Galactinol	Others	FALSE	up	FALSE	2352400	2764900	2536700	4330000	3437800	3927200	5081200	5079000	5594100	4289500	4883900	4510000
mws0214	C6H14O6	D-Sorbitol	Others	up	up	up	14573	22305	15080	269620	313990	331650	4246100	4299700	4438700	4453500	3684100	4402500
pme2237	C6H14O6	Dulcitol*	Others	up	up	up	33192	36368	34481	282440	328990	339890	4155600	4876900	4504800	4771900	3981700	4396700
Zmhn001970	C20H22O8	Piceid	Others	up	up	up	1727500	2162800	944480	3216600	2581900	4828800	3388100	5713300	5665800	6561000	6075100	6223400
Lmhn001477	C13H12O9	2-Caffeoyl-L-tartaric acid (caftaric acid)	Phenolic acids	up	FALSE	FALSE	0	0	0	15412	14783	21930	0	0	0	0	0	0
mws0182	C8H8O3	p-Hydroxyphenyl acetic acid	Phenolic acids	FALSE	down	down	28118	22485	11255	24787	20668	34815	0	0	0	0	0	0
Hmgn001653	C7H6O3	Protocatechualdehyde*	Phenolic acids	FALSE	FALSE	down	203910	428760	128250	148960	145570	103750	9	34840	28631	0	0	0
pmn001554	C17H14O7	Petasiphenone	Phenolic acids	FALSE	up	up	0	0	0	0	0	0	10947	8381.8	13262	5438.5	12575	7888.3
pmb0142	C9H8O3	Caffeic aldehyde	Phenolic acids	down	down	down	24028	28187	28901	10217	10943	10645	5385.1	4194	4941.3	5639.9	3086.1	5758.5
mws1358	C6H6O2	Pyrocatechol	Phenolic acids	up	FALSE	FALSE	13966	10644	6227.6	24270	16624	40752	6621.1	13984	6605.6	5904.6	7350.4	10613
Hmbn002174	C8H8O2	4-Hydroxyacetophenone	Phenolic acids	FALSE	FALSE	down	9828.8	11538	11109	5594	3297.5	8287.2	6642	5493.5	5915.1	6588	4933.8	3316
pma0675	C8H8O3	o-Anisic acid	Phenolic acids	up	down	down	34642	30885	33679	565260	224350	211780	5412.9	8446.1	5803.2	6982.1	8565.3	6270
pmb2795	C10H10O3	4-Methoxycinnamic acid	Phenolic acids	FALSE	FALSE	up	5125.8	3906.3	3753.2	8269	4023.3	4926.9	7400.9	8992.3	8849.7	9396.5	9778.3	8339.6
Lmbn001981	C7H6O3	2,5-Dihydroxybenzaldehyde*	Phenolic acids	FALSE	down	down	199480	467760	175000	175160	169200	101630	30047	62233	30976	11009	13525	28704
mws0566	C7H8O2	4-Methylcatechol	Phenolic acids	up	FALSE	FALSE	34542	29705	6104.5	136900	75587	182590	16132	39421	13356	12210	16162	16830
mws1336	C7H7NO2	4-Aminobenzoic acid	Phenolic acids	FALSE	down	down	81746	57917	42753	45322	38043	42043	15063	11302	18994	12883	17870	12171
pme3437	C10H12O5	Eudesmic acid (3,4,5-trimethoxybenzoic acid)	Phenolic acids	up	up	up	0	0	0	38264	43762	59604	7361.3	10120	8797.2	14283	11417	13468
pmb2940	C17H22O10	1-O-Glucosyl sinapate	Phenolic acids	FALSE	up	up	0	0	0	0	0	0	18684	14418	12462	15823	15412	27685
mws2367	C14H20O7	Salidroside	Phenolic acids	down	down	down	773750	725260	354500	150450	154460	119720	19618	23784	23924	15840	23710	23008
Lmlp001436	C9H10O4	Dihydrocaffeic acid	Phenolic acids	FALSE	FALSE	down	40628	40700	56566	23978	21588	24306	42082	21889	26421	16159	11363	12533
Cmzp002057	C14H18O8	6-O-Acetylarbutin	Phenolic acids	down	down	down	59938	107550	99119	10231	10615	15729	32947	30734	25217	19273	29863	22162
pmn001687	C13H12O8	cis-Coutaric acid	Phenolic acids	down	down	down	596880	594840	666880	55848	100380	64586	37776	19603	36620	25046	42815	33867
ML10179289	C8H10O	2-Phenylethanol	Phenolic acids	down	down	down	334920	321190	318050	77162	78729	77277	29283	31664	35672	25131	28211	30706
mws0011	C17H24O9	Syringin	Phenolic acids	FALSE	down	down	108780	134830	113960	115110	152180	81138	35407	45569	73887	31716	38279	64031
mws2213	C9H8O2	Cinnamic acid	Phenolic acids	FALSE	FALSE	up	13347	15492	6837.1	19086	18063	23896	18146	21849	21894	35098	29302	24605
pmb0069	C7H7NO	Benzamide	Phenolic acids	down	down	down	401480	375480	352170	117960	119370	117240	53718	50128	44558	39189	35397	49858
mws1686	C9H10O3	Paeonol	Phenolic acids	down	FALSE	FALSE	56148	53024	38335	19292	14749	25762	28192	33231	34510	44953	24294	37821
pmf0096	C2H2O4	Oxalic acid	Phenolic acids	FALSE	down	FALSE	21931	34031	19148	16145	16621	28247	13091	8369.1	12228	45169	8654.5	13726
pmn001681	C10H14O2	1-(4-Methoxyphenyl)-1-propanol	Phenolic acids	FALSE	down	down	98654	132570	127780	77192	101730	71384	44605	59380	55396	49764	39029	47457
mws0145	C8H8O3	O-Anisic acid (2-methoxybenzoic acid)	Phenolic acids	down	up	up	26066	31427	16807	9658	3310.5	10388	70380	55366	39396	53828	59893	45405
pmp000086	C13H16O6	1-Feruloyl-sn-glycerol	Phenolic acids	FALSE	up	up	31616	42264	24261	40481	43118	34276	100700	70680	80579	53985	66879	79096
HJN003	C17H22O10	1-O-Sinapoyl-D-glucose	Phenolic acids	FALSE	up	up	0	0	0	0	0	0	32260	57158	33842	62642	64784	70801
pmp000468	C8H6O3	Piperonal	Phenolic acids	down	down	down	142190	157340	123870	53731	70942	57190	54339	59969	67425	65233	45909	57761
pme0241	C7H6O2	Benzoic acid	Phenolic acids	down	down	down	333680	496090	258480	97645	81459	73917	39991	54562	65391	69339	82960	98712
Zmhn002422	C16H20O9	1-O-Feruloyl-D-glucose	Phenolic acids	down	down	down	88941	118120	118810	56743	31812	51628	33381	50252	64051	70579	38540	45453
Hmln002806	C16H16O8	5-O-Caffeoylshikimic acid	Phenolic acids	up	up	up	21576	37619	41013	138950	84356	65069	61838	102170	84870	73771	200530	120050
Zmhn001883	C14H18O9	Vanillic acid-4-O-glucoside	Phenolic acids	FALSE	down	down	236950	250740	234010	151330	144930	148770	78388	107570	105830	89706	90396	93046
mws0748	C16H18O9	1-Caffeoylquinic acid	Phenolic acids	up	FALSE	FALSE	50754	88884	30737	233090	249940	223030	87592	140670	195360	104000	98340	4205900
HJN102	C34H30O15	3,4,5-Tricaffeoylquinic acid	Phenolic acids	up	up	up	19020	22838	10297	48368	32599	61828	45631	88643	78887	124190	79600	86111
Hmtn001302	C13H16O8	Glucosyloxybenzoic acid	Phenolic acids	FALSE	down	down	7761300	10476000	5115500	6253800	4174500	4174200	210850	687270	535220	125420	130820	457660
pmn001573	C23H26O10	Desmethylagrimonolide-6-O-glucoside	Phenolic acids	FALSE	down	down	623690	956560	679190	1128700	921420	938000	113230	68620	130390	135430	66850	125600
pme3472	C12H16O7	Arbutin	Phenolic acids	FALSE	down	down	794060	667550	656560	499030	423530	403840	171120	222050	187400	136590	174630	163880
pme1292	C8H8O4	Homogentisic acid	Phenolic acids	up	FALSE	FALSE	205500	151340	151410	379770	236330	515380	190210	256790	169050	143950	207270	147000
Lmmn000774	C15H20O9	Dihydrocaffeoylglucose	Phenolic acids	FALSE	down	down	486200	526640	544790	321990	359280	296750	174850	203540	176710	154670	180060	170980
Zmhn001926	C13H16O8	1-O-Salicyl-D-glucose	Phenolic acids	FALSE	down	down	8248700	10574000	5374900	5853800	4161300	4570500	206800	724460	557190	155120	127690	385120
pme1816	C16H18O9	Neochlorogenic acid (5-O-Caffeoylquinic acid)*	Phenolic acids	up	FALSE	FALSE	65481	131220	52809	279520	332240	293630	129880	222820	222370	155230	120500	5458700
pme2598	C8H8O4	3,4-Dihydroxybenzeneacetic acid	Phenolic acids	up	FALSE	FALSE	251180	210260	140340	376860	328250	557880	209640	318150	179470	159450	200060	185530
pmb2871	C13H16O9	1-O-Gentisoyl-D-glucoside*	Phenolic acids	FALSE	down	down	2897700	4413300	1825000	2623500	745060	1258900	148490	302400	360680	163450	234290	230220
pme1439	C9H8O3	p-Coumaric acid	Phenolic acids	FALSE	up	up	40955	63556	37681	38198	38203	38800	116180	125620	131900	164220	147720	211310
pmp001086	C6H6O3	5-Hydroxymethylfurfural	Phenolic acids	FALSE	FALSE	down	631340	683510	518380	528320	911670	613140	431780	223240	309440	253040	305150	349810
Lmhn003240	C11H10O6	Benzoylmalic acid	Phenolic acids	FALSE	down	down	932290	1931400	1187800	910830	755220	1007700	435500	507000	410300	296860	438030	524400
pme3083	C8H7NO3	2-(Formylamino)benzoic acid	Phenolic acids	FALSE	FALSE	up	112710	123820	79667	57929	65926	88449	181960	212370	200500	300680	229540	307460
Lmmn002179	C14H18O8	Methyl salicylate-2-O-glucoside	Phenolic acids	down	down	down	1620900	1261600	1237500	614060	708740	557390	319840	253360	259450	312560	348300	350910
mws0906	C16H22O8	Coniferin	Phenolic acids	up	FALSE	FALSE	57658	338110	78235	619030	464220	404840	358830	358530	386880	344840	396180	315770
pmb3075	C16H16O7	3-O-p-Coumaroylshikimic acid	Phenolic acids	up	up	up	39916	77578	52646	1774400	1193000	2027300	128270	129140	117560	352430	464910	711110
HJN037	C8H8O5	4-O-Methylgallic acid	Phenolic acids	FALSE	up	up	62007	86730	67090	62566	56800	71167	416890	181290	320710	387870	187750	229880
mws0921	C9H10O2	p-Coumaryl alcohol	Phenolic acids	FALSE	up	up	105660	304200	96878	448320	207150	213970	483210	808020	731990	407930	572310	354920
mws0028	C8H8O4	Vanillic acid	Phenolic acids	down	FALSE	FALSE	755720	670430	667150	256850	236690	355620	359240	398830	345350	430790	414610	444760
Lmlp012720	C16H22O4	Dibutyl phthalate*	Phenolic acids	down	down	down	1456200	1457500	1536200	624980	667960	546460	521460	650470	601160	464130	464880	409650
Lmxp011770	C16H22O4	Diisobutyl phthalate*	Phenolic acids	down	down	down	1463800	1386300	1563300	621310	651560	563930	521710	648840	594330	471130	450920	400170
mws0749	C7H6O3	4-Hydroxybenzoic acid	Phenolic acids	FALSE	down	down	2776800	3619100	1246300	1193000	768850	1202800	452040	613620	495600	538600	611420	627550
pmn001367	C13H16O9	Protocatechuic acid-4-O-glucoside*	Phenolic acids	FALSE	down	down	10209000	19787000	9551500	9770400	4122100	6409400	653590	1551600	1429300	571890	523830	1000600
Zmhn000785	C19H32O16	Di-O-Glucosylquinic acid	Phenolic acids	up	FALSE	FALSE	392960	541270	272690	1104600	1506400	959620	840720	517330	774270	650340	659950	477750
mws2212	C9H8O4	Caffeic acid	Phenolic acids	FALSE	up	up	142050	224990	156740	278750	346320	275400	391970	369440	479810	650510	571850	673610
NK10264324	C6H6O3	1,3,5-Benzenetriol	Phenolic acids	down	down	down	8837000	10212000	11666000	2164900	2109700	2008700	1623100	1115100	1736200	746040	547220	537830
Lmhn002629	C11H10O7	Benzoyltartaric acid	Phenolic acids	FALSE	up	up	75216	74771	64542	51796	43970	58801	946900	820010	893830	782540	728840	781000
pmb2620	C11H12O4	3,4-Dimethoxycinnamic acid	Phenolic acids	FALSE	up	up	12711	14369	9522.3	10611	10728	24818	973350	1157100	1007900	791430	851720	824720
pmb0751	C16H16O7	trans-5-O-(p-Coumaroyl)shikimate	Phenolic acids	up	up	up	187570	392690	177440	817690	851490	926440	765400	860830	810780	838250	646990	650200
pmb0752	C17H20O9	3-O-Feruloylquinic acid	Phenolic acids	up	up	up	325450	347120	276740	902360	868420	755890	554180	1221700	812530	851090	603170	591220
pmb3068	C16H18O8	1-O-p-Coumaroylquinic acid	Phenolic acids	up	FALSE	FALSE	386150	771810	428040	1889500	2002100	1893800	788040	1425200	1074200	888760	939360	667760
Lmgp002595	C9H10O3	Acetovanillone	Phenolic acids	FALSE	up	FALSE	928300	1276200	1096000	1649300	1146700	1081400	2068800	3312400	1845300	1137900	1821800	1235500
mws0180	C7H6O4	2,5-Dihydroxybenzoic acid; gentisic acid*	Phenolic acids	up	FALSE	FALSE	1665800	1402100	1346600	2670000	2623100	3637500	2028400	2444800	2131700	1759300	2152700	1616700
mws1212	C11H12O4	Methyl ferulate	Phenolic acids	FALSE	up	up	35208	43100	20894	36919	30687	66066	2689800	3312500	2960400	2077700	2295400	2399500
Lmmp010562	C24H38O4	Diisooctyl phthalate	Phenolic acids	FALSE	FALSE	down	2495900	4013700	4684700	7523500	3134400	2042100	3284900	1474600	1530600	2090300	1520500	1597300
mad2085	C22H18O11	Caffeoyl-p-coumaroyltartaric acid	Phenolic acids	FALSE	up	up	0	0	0	0	0	0	4033900	2647500	2205500	2106400	2416500	2487600
mws0458	C8H8O3	Vanillin	Phenolic acids	FALSE	down	down	7649000	8739000	8399600	4980200	4898100	5908800	3469000	4333000	3452700	3033100	3734300	2683900
Lmgn003073	C17H20O9	5-O-Feruloylquinic acid	Phenolic acids	up	up	up	506070	779970	719680	2011300	2538800	1779700	2602900	3749300	4861900	3078400	2754400	3315600
mws0183	C7H6O4	3,4-Dihydroxybenzoic acid (protocatechuic acid)*	Phenolic acids	up	FALSE	FALSE	3914100	3162200	2707100	6324900	5921100	8279100	4703900	5293300	4985300	3917800	4890100	3882100
pmb3142	C13H16O8	Salicylic acid-2-O-glucoside	Phenolic acids	FALSE	down	down	16032000	16067000	9979200	8419100	6482100	7001900	4384000	6781100	3966000	5089100	5959800	4929300
pmn001421	C16H18O8	3-O-p-Coumaroylquinic acid*	Phenolic acids	up	up	up	2712000	3255800	2980300	7869700	8878500	10140000	6854200	8027000	6813100	5934100	6629400	6475600
pmb3074	C16H18O8	5-O-p-Coumaroylquinic acid*	Phenolic acids	up	up	up	2709800	3924000	2640300	8758100	7739400	9807000	7109400	6714200	8635900	6583400	7923800	6177400
mws0014	C10H10O4	Ferulic acid	Phenolic acids	FALSE	up	up	756290	783110	544270	407120	387290	679000	5737500	4878000	4492800	6715300	5613600	7984500
pmp001285	C8H4O3	Phthalic anhydride	Phenolic acids	down	down	down	45095000	43948000	47629000	19358000	20453000	16990000	16005000	20053000	18777000	14459000	13982000	11700000
pma3724	C17H20O9	1-O-Feruloylquinic acid	Phenolic acids	FALSE	up	up	12427000	16487000	14494000	27076000	27938000	29194000	32698000	36387000	40032000	33252000	30398000	34156000
pmn001534	C34H28O22	1,2,3,6-Tetra-O-galloyl-D-glucose	Tannins	up	up	up	0	0	0	3611.5	7237.2	5708.2	4141.8	11914	4670.8	8310.5	4641	4118.8
pme2246	C14H6O8	Ellagic acid	Tannins	FALSE	down	FALSE	6043.2	15506	12216	9325.9	63664	21636	0	0	0	16631	4969.2	3880.5
Lmmp001550	C45H38O21	Gallocatechin-gallocatechin-gallocatechin	Tannins	up	FALSE	FALSE	13616	21644	11838	213450	226780	156230	15300	30380	18187	23150	23979	53275
pmn001650	C60H50O24	Cinnamtannin B2	Tannins	up	FALSE	FALSE	67449	64613	87059	185310	170590	181940	60596	32359	60215	57986	30497	41403
pmp000273	C30H26O11	Gambiriin B3	Tannins	up	FALSE	FALSE	70804	96429	74311	341920	377830	226170	68042	62665	60893	73927	49449	38949
Lmmp001653	C45H38O20	Gallocatechin-gallocatechin-catechin	Tannins	up	FALSE	up	44246	65594	53170	277590	369010	298650	87173	130830	78002	90411	101980	142980
Hmln000659	C13H16O10	3-O-Galloyl-D-glucose	Tannins	FALSE	down	FALSE	233250	249150	220890	316820	267010	286750	76795	103050	113460	95130	123120	152990
pme0309	C8H8O5	3-O-Methylgallic acid	Tannins	FALSE	up	up	21268	30926	25851	27534	23598	37234	179240	68998	139580	158600	78365	100110
pmn001667	C30H26O12	Procyanidin B4	Tannins	up	FALSE	FALSE	122420	187050	103950	227620	378540	238110	190310	253550	194790	187990	232140	244480
pmn001513	C14H10O9	Digallic acid	Tannins	FALSE	up	up	0	0	0	0	0	0	81609	57969	125250	213010	178720	194580
pmp000102	C60H50O24	Arecatannin A1	Tannins	up	FALSE	FALSE	253790	401280	266680	639770	661130	581150	409800	297300	361910	350260	401630	367110
Lmmp002068	C45H38O19	Gallocatechin-catechin-catechin	Tannins	up	FALSE	FALSE	236120	370950	298960	825210	1011300	783300	491250	529800	459540	449050	472980	527190
mws0024	C7H6O5	Gallic acid	Tannins	up	up	up	150540	189760	99228	264390	1515100	1615000	399320	397350	445380	632040	301220	562270
pmp000695	C16H22O10	Swertiamarin	Terpenoids	down	FALSE	down	15996	34840	22353	11831	10155	10485	9785.7	16206	8927	6358.2	10150	7930.1
mws1574	C16H22O10	Geniposidic acid	Terpenoids	FALSE	up	up	0	0	0	0	0	0	30696	33198	13920	20540	16915	28740
Lmdn001501	C16H22O10	Gardoside	Terpenoids	FALSE	down	down	126220	73546	105820	78972	89990	122810	33888	42342	35463	22341	31213	20186
Zmpn008194	C30H48O4	Corosolic acid*	Terpenoids	down	down	FALSE	66710	82055	62189	42376	32245	29887	32983	23035	38088	43173	60808	56607
Lmzn006169	C30H48O4	Pomolic acid	Terpenoids	down	down	down	607580	913460	603400	217650	144750	72103	44873	47576	54694	52990	46305	39868
Hmbn005207	C30H48O4	Hederagenin	Terpenoids	down	down	down	614260	793690	618190	267070	174990	108060	78163	95142	59332	79727	83405	96514
Cmcp009659	C21H30O4	Pinusolide	Terpenoids	down	FALSE	FALSE	48483	22079	73459	7570.1	8622.4	3200.8	31193	38162	79299	107810	58748	80271
Hmqp005412	C20H30O3	12-Hydroxyabietic acid	Terpenoids	down	down	FALSE	206300	227180	180380	57156	57918	78433	86482	84450	132400	131030	138340	115320
Lmzn106284	C30H48O4	Alphitolic acid	Terpenoids	FALSE	up	up	72114	124080	63717	104160	89713	84164	154120	237040	180320	211750	219320	198260
pmn001706	C30H48O4	2-Hydroxyoleanolic acid	Terpenoids	FALSE	up	up	67206	82797	52868	88836	80783	83874	165550	219180	166900	237060	201100	206310
mws4007	C20H28O4	Carnosic acid	Terpenoids	down	down	down	3516100	3949500	3716500	1838600	943130	1317400	1866000	1485400	1980200	1204300	1564500	879540
Cmsp010182	C20H32O3	(-)-Isocupressic acid	Terpenoids	up	up	up	124430	174040	130240	1268700	1129700	768880	1825800	2558600	2164600	2441800	1548000	1670500
Hmqn005002	C21H32O3	12-Hydroxymethylabietate	Terpenoids	down	FALSE	FALSE	7277900	8662100	8475300	3344200	4713600	3508900	4576100	4083800	5350100	6959000	7258500	6004700
Cmcp008329	C20H30O2	Sandaracopimaric acid	Terpenoids	up	up	up	1388200	2362200	913080	5863600	10173000	6354400	8201500	9734800	10762000	8141600	7250600	5104000
Abbreviations: Ni, uninoculated treatment; Sb, inoculated with Suillus bovinus; Pf, inoculated with Phialocephala fortinii; Sb-Pf, inoculated with both fungi.
